# Supplementary material for: RNA-Seq of Borrelia burgdorferi in Multiple Phases of Growth Reveals Insights into the Dynamics of Gene Expression, Transcriptome Architecture, and Noncoding RNAs
Source: PLoS One. 2016 Oct 5;11(10):e0164165. doi: 10.1371/journal.pone.0164165 (PMC5051733; doi:10.1371/journal.pone.0164165)
Supplement: S1 Table — (XLSX) [file pone.0164165.s002.xlsx]

## Sheet: Sheet1
Primers used in this study
Primer Name	Sequence (5' -> 3')
ospC F	CTTGCTGTGAAAGAGGTTGAAG
ospC R	CTCCCGCTAACAATGATCCA
rpoN F	GGCCAATGAACTTGAGCATTT
rpoN R	GCTCCACCAACAGAGCTAAA
sodA F	TGTCCTGAGAGTGGCCTTA
sodA R	GCATGCTCCCAAACATCAATAC
dbpA F	GCTGCTCTTAAGGGCGTAAA
dbpA R	CTACTGTAGTAGCTCGCACTTT
ftsK F	GACCTTCTGATGAGCCAATGT
ftsK R	GCTGCTCTGTTGTAACCTATCT
