# Supplementary material for: RNA-Seq of Borrelia burgdorferi in Multiple Phases of Growth Reveals Insights into the Dynamics of Gene Expression, Transcriptome Architecture, and Noncoding RNAs
Source: PLoS One. 2016 Oct 5;11(10):e0164165. doi: 10.1371/journal.pone.0164165 (PMC5051733; doi:10.1371/journal.pone.0164165)
Supplement: S2 Table — The fragments per Kilobase per million fragments of ORF (FPKMO) were determined for each annotated gene. Column 1 contains the ORF identification number, and columns 2–10 contain the FPKMO lists for each of the 3 replicates of each of the 3 samples. (XLSX) [file pone.0164165.s003.xlsx]

## Sheet: A3 FPKMO 
Relative gene expression given in fragments per kilobase of ORF per million reads
Genetic Elements	Gene	Early 1	Early 2	Early 3	Mid 1	Mid 2	Mid 3	Stationary 1	Stationary 2	Stationary 3
Chromosome	BB_0001_-_hypothetical_protein	32.3891	42.8668	20.576	12.1266	35.1927	40.0169	65.8883	11.5959	22.7004
Chromosome	BB_0002_-_hypothetical_protein	320.012	360.118	323.645	356.267	392.006	336.371	450.069	351.456	390.337
Chromosome	BB_0004_-_phosphoglucomutase	101.616	125.971	106.947	122.338	111.871	127.32	104.562	46.3174	80.5042
Chromosome	BB_0005_trpS_tryptophan--tRNA_ligase	395.354	356.37	409.272	298.496	272.237	313.965	486.966	562.14	333.102
Chromosome	BB_0006_-_membrane_protein	1689.93	1630.81	1651.69	2033.75	1763.43	1270.37	2687.32	3081.19	1538
Chromosome	BB_0007_-_hypothetical_protein	644.449	551.467	645.262	670.169	679.753	745.001	1635.82	1886.65	781.511
Chromosome	BB_0008_-_hypothetical_protein	145.664	197.932	155.816	153.142	191.348	204.624	73.4184	47.6311	152.856
Chromosome	BB_0009_-_hypothetical_protein	133.658	136.955	115.126	138.175	115.97	114.546	35.0684	19.8194	98.4568
Chromosome	BB_0010_-_holo-acyl-carrier_protein_synthase	539.544	537.343	495.522	452.536	516.257	551.118	571.474	536.222	432.298
Chromosome	BB_0011_-_hypothetical_protein	671.404	770.166	689.884	631.635	494.844	429.494	592.239	140.442	390.402
Chromosome	BB_0012_truA_tRNA_pseudouridine_synthase_A	307.874	367.407	298.391	329.948	214.048	218.175	195.678	34.7989	189.052
Chromosome	BB_0013_-_hypothetical_protein	230.715	310.22	242.234	162.12	164.719	143.021	107.624	18.2383	143.349
Chromosome	BB_0014_priA_primosomal_protein_N	116.211	172.349	133.033	88.1925	91.218	81.5141	59.5476	15.5517	77.9813
Chromosome	BB_0015_udk_uridine_kinase	1421.39	1391.16	1390.29	1080.74	1230.74	1441.63	767.84	1057.23	1424.8
Chromosome	BB_0016_-_GlpE_protein	1830.12	2422.05	1853.23	2262.28	3432.1	3672.48	4011.28	3544.13	3091.2
Chromosome	BB_0017_-_integral_membrane_protein	35.2793	70.4234	32.1363	48.0147	69.0412	85.2933	84.5905	23.632	34.6892
Chromosome	BB_0018_-_ribosomal_large_subunit_pseudouridine_synthase_D	418.183	395.527	402.746	324.3	318.835	278.176	353.221	500.087	376.596
Chromosome	BB_0019_-_hypothetical_protein	1512.91	1720.29	1599.16	1758.49	2215.59	1582.3	1675.59	1313.77	1592.81
Chromosome	BB_0020_-_diphosphate--fructose-6-phosphate_1-phosphotransferase	1477.22	1453.3	1450.83	1686.87	1521.65	1633.59	1653.68	2071.85	1910.12
Chromosome	BB_0022_ruvB_Holliday_junction_DNA_helicase_RuvB	634.179	606.162	593.687	614.501	606.918	733.805	648.041	964.014	801.574
Chromosome	BB_0023_ruvA_Holliday_junction_DNA_helicase_RuvA	497.341	597.936	530.25	512.335	586.97	801.788	753.462	872.453	665.371
Chromosome	BB_0024_-_hypothetical_protein	445.327	578.71	577.886	504.245	375.377	403.096	872.064	217.522	347.517
Chromosome	BB_0025_-_transcriptional_regulator	414.411	345.294	384.49	430.798	341.445	431.083	575.267	657.043	394.793
Chromosome	BB_0026_-_bifunctional_methylenetetrahydrofolate_dehydrogenase/methenyltetrahydrofolate_cyclohydrolase	660.235	484.415	551.273	449.443	608.077	716.967	859.518	1443.12	814.196
Chromosome	BB_0027_-_hypothetical_protein	890.777	1990.57	1265.99	1572.11	2085.55	2268.45	1064.08	359.592	1332.08
Chromosome	BB_0028_-_hypothetical_protein	836.281	971.874	1046.62	1109.56	961.839	950.355	735.099	229.861	744.283
Chromosome	BB_0029_-_hypothetical_protein	339.234	408.273	357.441	354.063	524.29	346.75	260.029	193.727	404.281
Chromosome	BB_0030_lepB_signal_peptidase_I	549.608	688.993	538.887	613.9	939.575	707.46	618.504	400	637.853
Chromosome	BB_0031_lepB_signal_peptidase_I	586.556	621.09	594.927	600.212	782.296	793.904	812.157	986.571	715.052
Chromosome	BB_0032_-_hypothetical_protein	159.876	237.124	165.998	209.223	211.295	201.999	358.447	108.675	141.706
Chromosome	BB_0033_smpB_SsrA-binding_protein	243.713	224.435	284.482	211.775	191.107	190.272	176.636	128.618	173.289
Chromosome	BB_0034_-_outer_membrane_protein_P13	10963.8	9487.17	10043.5	10133.1	12458.9	9369.93	13966.1	16886.6	11609.9
Chromosome	BB_0035_-_DNA_topoisomerase_IV_subunit_A	573.429	600.337	561.657	565.244	699.26	722.246	431.008	432.714	589.076
Chromosome	BB_0036_-_DNA_topoisomerase_IV_subunit_B	682.469	721.973	700.41	843.628	858.663	929.93	759.97	697.707	796.274
Chromosome	BB_0037_-_1-acyl-sn-glycerol-3-phosphate_acyltransferase	1372.98	1554.23	1406.01	2003.44	2184.75	1612.94	1667.06	1590.77	1664.85
Chromosome	BB_0038_-_hypothetical_protein	849.274	994.998	858.402	1047.09	1439.8	1103.82	1000.29	832.035	937.669
Chromosome	BB_0039_-_hypothetical_protein	1078.11	1349.68	1103.69	1168.38	1939.93	1767.92	1941.99	2102.81	1392.38
Chromosome	BB_0040_cheR_chemotaxis_protein_methyltransferase	50.013	83.6141	38.6006	53.7959	74.2961	85.262	15.7335	11.9206	32.9771
Chromosome	BB_0042_phoU_phosphate-specific_transport_system_accessory_protein_PhoU	736.526	799.629	878.581	843.534	858.038	774.326	322.222	547.749	807.13
Chromosome	BB_0043_-_hypothetical_protein	777.077	709.845	736.268	899.065	849.846	821.288	660.877	1152.88	1053.99
Chromosome	BB_0044_-_hypothetical_protein	1061.37	1052.08	894.528	1200.47	1538.29	1217.28	1148.85	1340.78	1286.87
Chromosome	BB_0045_-_P115_protein	204.421	184.689	211.27	189.355	218.446	196.438	90.992	99.4956	193.425
Chromosome	BB_0046_rnhB_ribonuclease_HII	210.394	249.212	209.185	190.91	222.484	241.394	292.988	360.101	190.6
Chromosome	BB_0047_-_hypothetical_protein	2738.98	2619.47	2833.06	4225.93	3677.6	4349.18	4349.87	4930.13	4538.02
Chromosome	BB_0050_-_hypothetical_protein	121.094	152.651	114.937	170.837	188.876	156.946	351.689	171.929	123.048
Chromosome	BB_0051_-_integral_membrane_protein	82.8475	117.578	80.3108	128.862	153.078	153.529	173.456	55.4958	85.7171
Chromosome	BB_0052_-_tRNA/rRNA_methyltransferase	114.494	153.908	125.321	124.771	169.135	161.76	226.782	214.712	137.917
Chromosome	BB_0053_ung_uracil-DNA_glycosylase	14.1783	27.5858	25.1322	31.0123	53.0992	59.7801	21.4322	4.65179	27.4661
Chromosome	BB_0054_-_protein-export_membrane_protein_SecG	4773.42	4916.05	5401.42	5909.36	6208.3	5311.41	6742.55	6645.81	5470.62
Chromosome	BB_0055_tpiA_triosephosphate_isomerase	2454.9	2788.02	2510.77	2931.34	3018.42	3012.07	2821.59	3418.72	3139.51
Chromosome	BB_0056_pgk_phosphoglycerate_kinase	3524.11	2855.17	3467.61	3013.02	3121.09	3660.86	4348.44	6403.6	3872.23
Chromosome	BB_0057_gap_glyceraldehyde_3-phosphate_dehydrogenase	4115.64	3594.64	3905.95	4285.83	4044.52	4409.17	4014.94	5137.68	4530.5
Chromosome	BB_0058_-_hypothetical_protein	765.057	853.447	723.254	709.133	967.197	848.477	641.645	593.572	718.438
Chromosome	BB_0059_-_CBS_domain-containing_protein	1265.62	1114	1080.14	1170.02	1267.55	1337.94	1025.53	1346.31	1458.75
Chromosome	BB_0060_-_endoribonuclease	2369.57	2556.79	2516.47	2890.42	4231.82	2774.54	2855.39	2429.58	2906
Chromosome	BB_0061_trx_thioredoxin	2021.31	2350.11	2168.18	2597.71	3790.23	4131.71	6212.05	4857.77	3638.02
Chromosome	BB_0062_-_rRNA_small_subunit_methyltransferase_E	25.1758	30.5524	15.9471	21.313	21.7791	22.5023	22.8556	7.08408	21.0599
Chromosome	BB_0063_-_hypothetical_protein	703.528	693.929	607.727	534.242	654.318	665.64	287.235	288.635	645.209
Chromosome	BB_0064_fmt_methionyl-tRNA_formyltransferase	957.13	1018.2	1033.01	896.261	1171.58	1074.9	800.942	803.632	1106.09
Chromosome	BB_0065_def_peptide_deformylase	1631.11	1583.09	1535.73	1214.22	1549.21	2018.62	1325.05	1802.47	2140.65
Chromosome	BB_0066_-_hypothetical_protein	1643.14	1333.84	1511.63	1443.66	1644.08	1600.12	1246.58	1634.86	1829.85
Chromosome	BB_0067_-_peptidase	3600.22	3462	3681.33	3837.26	3862.45	3619.54	4174.12	5969.28	4248.66
Chromosome	BB_0068_-_haloacid_dehalogenase-like_hydrolase	834.341	712.712	813.717	758.99	754.778	796.596	513.346	449.514	649.445
Chromosome	BB_0069_-_aminopeptidase_II	1030.96	1153.6	1131.88	1065.67	914.469	1008.65	1055.88	658.686	874.596
Chromosome	BB_0070_-_hypothetical_protein	1419.61	1430.35	1329.86	1646.08	1268.58	1351.94	1573.75	1447.27	1290.19
Chromosome	BB_0071_-_membrane_protein	390.846	540.388	382.475	398.655	385.095	340.289	388.767	318.868	337.762
Chromosome	BB_0072_-_membrane_protein	250.251	387.98	302.89	291.084	306.368	238.363	254.465	108.763	197.428
Chromosome	BB_0073_-_hypothetical_protein	131.439	190.166	163.116	165.978	160.833	122.623	100.065	27.8692	97.983
Chromosome	BB_0074_prfB_peptide_chain_release_factor_2	911.708	964.91	1283.96	1066.55	797.747	821.342	793.342	600.651	899.943
Chromosome	BB_0075_-_hypothetical_protein	243.43	318.701	302.83	306.206	285	241.156	280.855	60.6438	189.363
Chromosome	BB_0076_ftsY_signal_recognition_particle-docking_protein_FtsY	161.771	247.503	200.61	162.534	172.128	178.047	248.242	58.1791	149.203
Chromosome	BB_0077_-_hypothetical_protein	184.116	234.31	210.352	191.628	151.323	146.027	111.914	25.8089	122.235
Chromosome	BB_0080_-_ABC_transporter_ATP-binding_protein	71.426	113.478	68.9739	85.6851	70.7421	66.3421	40.1093	22.9511	65.2927
Chromosome	BB_0081_-_efflux_ABC_transporter_permease	43.6627	72.3094	56.353	47.7225	62.9802	65.8689	38.4816	14.9825	51.9385
Chromosome	BB_0082_-_hypothetical_protein	549.71	726.727	637.154	750.287	931.175	839.525	841.267	674.53	754.139
Chromosome	BB_0083_-_hypothetical_protein	816.797	815.074	1016.11	923.41	992.335	1443.1	2050.22	2901.88	1184.58
Chromosome	BB_0084_-_cysteine_desulfurase	601.02	658.419	634.773	726.463	866.598	733.288	962.07	440.017	532.823
Chromosome	BB_0085_-_hypothetical_protein	169.655	167.425	188.064	143.624	174.562	156.084	163.354	66.0993	151.775
Chromosome	BB_0086_-_Mg_chelatase-like_protein	164.405	175.869	194.432	169.004	143.086	128.56	205.466	111.84	147.624
Chromosome	BB_0087_-_L-lactate_dehydrogenase	1929.08	1958.04	2077.64	2409.49	2295.95	2389.55	2082.24	2802.24	2816.93
Chromosome	BB_0088_-_elongation_factor_EF-4	1373.32	1243.62	1450.09	1232.77	1220.05	1475.73	1114.36	1340.84	1614.07
Chromosome	BB_0089_-_hypothetical_protein	1709.33	2006.3	1690.81	1744.78	2185.91	1566.22	1723.42	1895.97	1842.72
Chromosome	BB_0090_-_V-type_ATP_synthase_subunit_K	2074.41	2413.32	2175.56	2796.94	2152.35	2390.25	1537.96	1745.87	3057.48
Chromosome	BB_0091_-_V-type_ATP_synthase_subunit_I	2612.18	2469.73	2464.39	2634.01	3119.8	2395.24	1672.9	2210.46	2744.37
Chromosome	BB_0092_-_V-type_ATPase_subunit_D	1805.22	1645.57	1655.52	1462.58	1347.67	1562	696.539	842.586	1423.29
Chromosome	BB_0093_-_V-type_ATP_synthase_subunit_B	2178.74	1989.49	1853.9	2157.52	1907.41	2122.26	1473.24	1765.64	2326.85
Chromosome	BB_0094_-_ATP_synthase_subunit_A	1229.33	952.096	1032.01	1074	1050.37	1308.03	978.297	1438.68	1215.59
Chromosome	BB_0095_-_hypothetical_protein	1756.65	1632.01	1446.25	1471.28	1762.19	1762.75	1005.44	1248.54	1672.36
Chromosome	BB_0096_-_V-type_ATP_synthase_subunit_E	2478.51	1860.92	2402.11	2151.56	1827.84	2033.83	1354.4	2357.3	2314.56
Chromosome	BB_0097_-_hypothetical_protein	2318.09	2646.79	2410.14	3047.71	2838.18	3255.43	4018.56	3848.12	3608.04
Chromosome	BB_0098_-_endonuclease_MutS2	135.121	154.786	167.038	111.362	156.411	170.563	94.2246	71.8031	130.737
Chromosome	BB_0099_rsgA_ribosome_biogenesis_GTPase_RsgA	537.608	447.704	490.07	401.305	432.3	436.514	172.462	222.773	456.978
Chromosome	BB_0100_murI_glutamate_racemase	954.873	885.004	844.082	1030.3	1072.34	1076.89	799.12	764.434	1181.34
Chromosome	BB_0101_asnS_asparagine--tRNA_ligase	226.911	279.012	221.984	269.86	245.054	277.707	309.042	194.522	206.11
Chromosome	BB_0102_-_hypothetical_protein	345.025	417.107	301.09	396.747	356.99	315.003	313.148	83.8752	239.578
Chromosome	BB_0103_-_hypothetical_protein	504.94	652.662	482.261	500.638	502.981	537.586	265.091	232.259	535.405
Chromosome	BB_0104_-_periplasmic_serine_protease_DO	2005.69	1846.48	1832.01	1722.41	1881.34	2345.74	1571.27	1625.34	2234.31
Chromosome	BB_0105_map_methionine_aminopeptidase	1056.48	1035.75	1036.77	1071.24	1025.19	1328.96	861.086	1356.55	1395.27
Chromosome	BB_0106_-_hypothetical_protein	972.731	1143.07	1057.76	1006.8	1036.94	1041.73	689.732	677.395	1001.17
Chromosome	BB_0107_nusB_transcription_antitermination_factor_NusB	877.427	1005.37	984.21	1215.49	1547.46	1507.06	1156.32	1418.47	1311.38
Chromosome	BB_0108_-_basic_membrane_protein	1395.07	1355.47	1239.91	1490.3	1785.46	1895	1822.05	2494.38	1637.28
Chromosome	BB_0109_-_acetyl-CoA_C-acetyltransferase	847.37	737.854	817.513	918.668	992.889	973.555	553.945	722.596	985.158
Chromosome	BB_0110_-_hypothetical_protein	133.99	216.598	180.687	218.67	265.995	233.227	288.667	75.2306	159.375
Chromosome	BB_0111_dnaB_replicative_DNA_helicase	1516.44	1472.94	1639.96	1368	1330.93	1467.01	1715.87	2056.17	1604.04
Chromosome	BB_0112_rplI_50S_ribosomal_protein_L9	2707.34	2198.12	3124.86	2375.15	1875.29	2417.87	2655.57	3716.72	2583.9
Chromosome	BB_0113_rpsR_30S_ribosomal_protein_S18	1486.62	1417.47	1533.73	1396.85	1206.12	1551.39	1044.8	1395.19	1557
Chromosome	BB_0114_-_single-stranded_DNA-binding_protein	2964.16	1905.46	2660.39	2363.63	1821.54	2684.33	2449.66	3446.35	2850.85
Chromosome	BB_0115_-_30S_ribosomal_protein_S6	3018.65	2697.65	3182.49	3075.86	3039.37	3569.2	3787.28	4750.01	3891.69
Chromosome	BB_0116_-_PTS_system_maltose_and_glucose-specific_transporter_subunit_IIABC	296.47	313.472	294.087	289.904	359.901	283.69	393.731	326.139	295.229
Chromosome	BB_0117_-_hemolysin_III	58.5719	77.501	56.6334	45.5171	90.7332	128.709	61.5449	26.1597	68.1168
Chromosome	BB_0118_rseP_RIP_metalloprotease_RseP	1177.71	1071.69	1031.57	1460.86	1533.2	977.913	853.811	905.097	1167.4
Chromosome	BB_0120_uppS_isoprenyl_transferase	2655.54	2325.74	2427.82	2578.1	2523.45	2322.65	3021.24	3992.47	2944.72
Chromosome	BB_0121_frr_ribosome_recycling_factor	2255.94	1969.99	2229.09	1665.24	1649.63	1959.95	2405.19	2176.92	1795.65
Chromosome	BB_0122_tsf_elongation_factor_Ts	2562.68	2044.61	2733.78	2321.51	2006.19	2547.96	3066.99	4311.39	2952.48
Chromosome	BB_0123_rpsB_30S_ribosomal_protein_S2	2084.83	1646.46	2213.32	1805.95	1470.31	1998.79	2087.58	2747.15	2112.5
Chromosome	BB_0124_-_hypothetical_protein	1902.01	1827.14	1762.96	2045.99	2532	1540.42	2634.67	3138.2	1735.7
Chromosome	BB_0125_-_hypothetical_protein	1631.15	1535.24	1599.95	1567.9	1700.23	1396.48	1339.33	1285.61	1542.58
Chromosome	BB_0126_-_hypothetical_protein	2808.45	2597.08	2838.51	2617.9	2522.18	2461.62	2507.08	3263.12	3012.22
Chromosome	BB_0127_-_30S_ribosomal_protein_S1	1416.23	1171.89	1464.22	1068.75	954.789	1374.47	1651.89	2295.52	1526.11
Chromosome	BB_0128_cmk_cytidylate_kinase	1451.71	1138.69	1369.12	972.14	1033.48	1197.37	1039.52	1529.58	1292.48
Chromosome	BB_0129_-_hypothetical_protein	809.573	696.137	744.871	526.019	590.392	657.343	386.654	568.845	768.374
Chromosome	BB_0130_-_hypothetical_protein	1561.56	1474.62	1467.84	1191.94	1523.47	1237.18	834.037	889.708	1345.04
Chromosome	BB_0131_recA_recombinase_A	1750.92	1339.35	1617.81	1337.96	1148.31	1609.59	1662.63	2547.66	2081.69
Chromosome	BB_0132_-_transcription_elongation_factor_GreA	1196.73	1313.04	1297.77	1070.85	1206.11	1338.39	1630.87	2222.02	1342.67
Chromosome	BB_0133_-_hypothetical_protein	3148.06	2831.21	3019.97	2539.43	2765.16	3317.32	4337.52	6497.31	3721.81
Chromosome	BB_0134_-_hypothetical_protein	189.713	210.742	169.117	177.257	175.18	161.2	140.365	52.6227	104.436
Chromosome	BB_0135_hisS_histidine--tRNA_ligase	559.562	621.506	551.226	524.534	780.347	892.893	1101.11	1344.23	664.059
Chromosome	BB_0136_-_penicillin-binding_protein	163.549	184.015	161.994	197.554	144.189	144.526	146.223	44.8209	106.877
Chromosome	BB_0137_-_long-chain-fatty-acid_CoA_ligase	1586.05	1445.52	1583.02	1869.02	2201.66	1898.82	3111.67	3408.41	1863.61
Chromosome	BB_0138_-_hypothetical_protein	802.587	823.538	701.815	1154.96	1154.45	847.981	1606.32	2242.07	1034.12
Chromosome	BB_0139_-_hypothetical_protein	1439.36	1244.46	1633.5	1382.82	1209.46	1316.23	1720.49	1762.66	1600.01
Chromosome	BB_0141_-_membrane_fusion_protein	860.626	814.502	892.881	813.736	679.705	978.93	1116.16	1267.54	974.846
Chromosome	BB_0142_-_outer_membrane_efflux_protein	353.151	450.124	360.89	386.195	494.955	488.179	448.852	379.55	430.258
Chromosome	BB_0143_-_membrane_protein_insertion_efficiency_factor	88.0574	157.497	92.6778	129.161	228.775	198.474	321.478	40.3623	83.7717
Chromosome	BB_0144_-_glycine/betaine_ABC_transporter_substrate-binding_protein	919.324	988.854	1025.78	1065.92	916.469	1060.05	1104.96	1251.05	1274.83
Chromosome	BB_0145_-_glycine/betaine_ABC_transporter_permease	1629.7	1770.17	1687.66	2154.22	2308.46	1507.03	1477.21	1412.68	1652.6
Chromosome	BB_0146_-_glycine/betaine_ABC_transporter_ATP-binding_protein	538.34	554.532	569.886	549.701	659.021	781.481	434.686	404.129	608.057
Chromosome	BB_0147_-_flagellin	10930.5	13074.1	11730.2	11860.6	10203.5	12582.9	7542.54	3117.1	9628.36
Chromosome	BB_0149_-_flagellar_hook-associated_protein_FliD	805.863	746.209	838.384	601.595	817.824	808.851	1168.35	1423.72	822.826
Chromosome	BB_0151_nagA_N-acetylglucosamine-6-phosphate_deacetylase	333.258	384.026	352.202	354.592	308.544	335.926	346.922	205.608	275.3
Chromosome	BB_0152_nagB_glucosamine-6-phosphate_deaminase	150.961	165.529	143.844	180.725	161.227	154.265	119.36	41.1469	120.565
Chromosome	BB_0153_-_superoxide_dismutase	869.496	983.201	987.283	840.089	861.71	995.305	1694.65	2469.37	1067.37
Chromosome	BB_0154_secA_protein_translocase_subunit_SecA	1617.92	1491.15	1720.65	1594.42	1483.66	1707.36	2695.19	2417.92	1697.47
Chromosome	BB_0155_-_lipoprotein	212.894	229.175	196.539	240.576	256.902	218.219	160.643	42.9324	169.977
Chromosome	BB_0156_-_hypothetical_protein	121.142	139.582	124.665	118.271	149.384	136.205	109.691	44.9504	102.302
Chromosome	BB_0157_-_hypothetical_protein	386.233	562.924	406.499	470.56	636.149	582.376	676.562	178.419	479.898
Chromosome	BB_0158_-_S2_lipoprotein	725.902	769.854	682.047	695.579	833.15	834.758	416.941	344.395	652.858
Chromosome	BB_0159_-_hypothetical_protein	394.483	526.79	385.47	547.503	663.38	531.01	161.865	82.7807	343.042
Chromosome	BB_0160_alr_alanine_racemase	118.238	150.298	118.314	110.437	128.998	131.39	86.4936	67.7038	104.902
Chromosome	BB_0161_-_hypothetical_protein	250.203	245.646	259.93	272.084	280.101	310.58	419.7	339.966	273.396
Chromosome	BB_0162_-_hypothetical_protein	704.604	832.01	801.532	764.251	806.998	1204.96	1256.07	462.596	749.933
Chromosome	BB_0163_-_hypothetical_protein	897.168	879.46	849.478	937.288	1018.94	881.672	841.435	971.852	892.351
Chromosome	BB_0164_-_K+-dependent_Na+/Ca+_exchanger-like_protein	499.703	634.377	597.186	612.036	708.619	523.344	568.319	421.43	496.173
Chromosome	BB_0165_-_hypothetical_protein	221.033	242.737	196.717	197.861	255.131	266.278	205.727	233.171	242.593
Chromosome	BB_0166_malQ_4-alpha-glucanotransferase	61.2721	52.3482	58.8243	65.7134	65.7826	58.9201	108.64	125.522	69.9935
Chromosome	BB_0167_-_outer_membrane_protein	176.235	187.903	180.88	196.279	192.731	220.871	186.665	73.604	160.227
Chromosome	BB_0168_-_dnaK_suppressor	2097.17	1835.13	1861.01	2586.89	2911.45	2920.82	2148.01	3493.93	3261.99
Chromosome	BB_0169_infA_translation_initiation_factor_IF-1	412.356	452.5	333.841	357.806	575.602	775.793	495.896	358.391	420.754
Chromosome	BB_0170_-_hypothetical_protein	520.717	697.168	539.971	511.14	669.389	557.294	497.629	398.74	537.427
Chromosome	BB_0171_-_hypothetical_protein	2298.87	2559.11	2387.47	2805.29	3649.27	2473.11	2955.1	2931.92	2721.51
Chromosome	BB_0172_-_von_Willebrand_factor_type_A_domain-containing_protein	1077.23	1431.87	1213.33	1398.42	2021.41	1529.74	1938.66	1201.83	1410.29
Chromosome	BB_0173_-_hypothetical_protein	732.82	793.216	742.842	868.957	810.825	792.234	242.747	227.631	802.987
Chromosome	BB_0174_-_hypothetical_protein	1015.82	1131.3	1145.99	1143.55	1181.72	886.709	432.334	365.164	968.698
Chromosome	BB_0175_-_hypothetical_protein	880.12	916.78	892.774	859.322	889.241	792.026	543.503	401.763	887.023
Chromosome	BB_0176_-_ATPase	891.4	843.063	985.63	773.354	817.419	849.155	627.369	646.218	822.939
Chromosome	BB_0177_gidB_rRNA_small_subunit_methyltransferase_G	263.157	390.922	317.374	294.742	384.222	373.814	337.463	301.664	353.287
Chromosome	BB_0178_gidA_tRNA_uridine_5-carboxymethylaminomethyl_modification_protein_GidA	537.501	563.79	621.464	488.71	583.67	710.718	1008.81	978.248	594.712
Chromosome	BB_0179_trmE_tRNA_modification_GTPase	785.92	764.8	796.914	723.496	1030.78	1041.96	2183.51	2255.09	1065.78
Chromosome	BB_0180_-_flagellar_protein_FlbF	357.801	512.411	488.943	418.431	538.926	593.587	452.731	213.25	441.752
Chromosome	BB_0181_flgK_flagellar_hook-associated_protein_FlgK	811.574	959.264	903.881	775.788	706.628	827.372	1115.57	374.422	586.358
Chromosome	BB_0182_flgL_flagellar_hook-associated_protein_FlgL	1200.31	1377.24	1262.33	1005.07	746.718	868.859	1330.82	992.574	828.84
Chromosome	BB_0183_-_flagellar_assembly_protein_FliW	757.465	833.394	783.766	668.868	574.282	602.911	626.196	566.343	590.89
Chromosome	BB_0184_csrA_carbon_storage_regulator	576.337	724.115	600.842	549.25	412.75	407.27	421.006	167.215	319.7
Chromosome	BB_0185_-_glycoprotease_family_protein	282.948	356.352	301.83	254.937	395.4	368.227	195.928	118.903	293.778
Chromosome	BB_0186_-_tRNA_threonylcarbamoyladenosine_biosynthesis_protein	830.49	980.77	922.98	829.682	1115.33	1104.42	1006.2	1230.97	1040.55
Chromosome	BB_0187_-_hypothetical_protein	1823.77	1865.8	1955.95	1520.67	2071.18	1947.07	1213.04	1421.12	2335.94
Chromosome	BB_0188_rplT_50S_ribosomal_protein_L20	3492.04	2949.8	3091.08	2834.53	2473.83	3492.91	3179.74	2800.9	2953.74
Chromosome	BB_0189_rpmI_50S_ribosomal_protein_L35	1995.36	1613.02	2363.56	1886.7	1362.33	1802.28	1705.88	979.325	1472.29
Chromosome	BB_0190_infC_translation_initiation_factor_IF-3	2638.61	2129.6	2880.89	2132.95	2168.46	2745.53	3926.44	4044.52	2257.35
Chromosome	BB_0192_-_hypothetical_protein	64.2431	166.459	92.1407	191.078	166.905	133.338	190.873	34.5999	80.6105
Chromosome	BB_0193_-_lipoprotein	57.515	87.71	62.4319	108.733	81.7368	67.4197	81.0858	19.5085	49.2442
Chromosome	BB_0194_-_TatD_family_hydrolase	1209.4	1038.23	1004.26	1106.05	1015.06	880.952	1105.19	1988.95	1266.41
Chromosome	BB_0195_-_hypothetical_protein	920.988	1116.9	1222.09	962.206	1085.64	1142.37	1045.34	1345.55	1162.8
Chromosome	BB_0196_prfA_peptide_chain_release_factor_1	256.192	276.236	236.401	235.308	201.964	205.454	95.2047	47.2712	165.904
Chromosome	BB_0197_-_release_factor_glutamine_methyltransferase	335.947	412.577	482.871	398.44	334.954	399.367	209.891	171.493	326.32
Chromosome	BB_0198_-_guanosine-3',5'-bis(diphosphate)_3'-pyrophosphohydrolase	369.477	466.139	434.029	422.487	313.297	298.729	214.649	74.2159	292.135
Chromosome	BB_0199_-_hypothetical_protein	121.641	187.407	136.558	139.709	123.729	111.802	40.7406	8.96149	94.1692
Chromosome	BB_0200_-_D-alanine--D-alanine_ligase	445.801	478.787	445.393	566.42	568.878	485.321	272.857	328.677	552.43
Chromosome	BB_0201_-_UDP-N-acetylmuramyl-tripeptide_synthetase	570.281	508.191	532.978	584.549	666.573	597.078	404.256	534.629	644.482
Chromosome	BB_0202_-_hemolysin	262.493	333.013	300.814	264.458	280.471	301.572	351.694	145.92	232.774
Chromosome	BB_0203_hflK_protein_HflK	283.294	350.43	303.607	326.419	225.303	236.49	209.496	91.8045	195.766
Chromosome	BB_0204_hflC_protein_HflC	554.881	581.474	638.778	530.009	351.823	371.832	435.978	215.514	378.853
Chromosome	BB_0205_-_hypothetical_protein	224.482	254.872	212.534	223.443	219.28	224.062	135.845	118.511	181.939
Chromosome	BB_0206_-_methyltransferase	570.235	652.488	554.914	642.002	939.757	936.092	313.303	232.374	851.202
Chromosome	BB_0208_-_hypothetical_protein	109.326	170.684	132.478	125.611	143.414	110.605	44.3323	14.0863	84.7319
Chromosome	BB_0209_-_hypothetical_protein	532.707	659.115	788.541	586.023	405.264	449.24	834.037	287.922	435.242
Chromosome	BB_0210_-_hypothetical_protein	900.518	1111.49	901.957	919.761	651.287	483.626	1394.83	312.461	540.065
Chromosome	BB_0211_-_DNA_mismatch_repair_protein	337.001	427.113	402.723	348.335	233.949	206.157	241.722	63.2534	203.485
Chromosome	BB_0212_-_hypothetical_protein	286.678	340.127	288.469	335.416	385.619	269.727	385.111	82.6374	204.568
Chromosome	BB_0213_-_lipoprotein	762.196	800.32	608.771	796.678	1208.05	714.844	441.219	711.626	749.199
Chromosome	BB_0214_efp_elongation_factor_P	378.571	376.806	338.563	367.222	598.606	562.687	338.891	392.869	436.251
Chromosome	BB_0215_-_phosphate_ABC_transporter_substrate-binding_protein	202.913	309.442	243.71	243.064	344.577	500.215	425.561	146.488	207.183
Chromosome	BB_0216_pstC_phosphate_ABC_transporter_permease_PstC	352.929	551.468	379.96	394.184	610.452	667.301	389.399	147.388	333.519
Chromosome	BB_0217_pstA_phosphate_ABC_transporter_permease_PstA	199.451	329.114	223.005	208.672	255.554	233.295	193.04	57.6016	151.968
Chromosome	BB_0218_pstB_phosphate_ABC_transporter_ATP-binding_protein	283.015	332.612	246.873	237.718	226.481	230.897	85.6087	46.4012	181.041
Chromosome	BB_0219_-_metal_cation_transporter_permease	2295.62	2782.79	2872.46	3323.73	3052.12	2409.74	2689.08	2454.6	3077.41
Chromosome	BB_0220_-_alanine--tRNA_ligase	1042.13	1016.54	1028.48	1006.25	873.141	973.749	1284.49	1797.32	1208.91
Chromosome	BB_0221_-_flagellar_motor_switch_protein	337.79	309.327	359.122	238.243	307.986	323.758	186.623	149.72	274.994
Chromosome	BB_0222_-_6-phosphogluconolactonase	883.871	922.12	897.948	1030.16	1399.44	983.06	1005.12	889.056	1100.17
Chromosome	BB_0225_-_tRNA-dihydrouridine_synthase_A	111.381	131.773	118.098	110.211	133.738	100.081	83.7164	45.3325	81.9416
Chromosome	BB_0226_serS_serine--tRNA_ligase	843.419	721.359	848.744	669.198	741.263	754.832	1277.99	1731.47	907.254
Chromosome	BB_0227_-_hypothetical_protein	167.859	276.74	239.815	217.69	259.392	291.815	207.272	108.535	172.682
Chromosome	BB_0228_-_hypothetical_protein	530.092	631.035	527.715	485.906	508.463	492.565	343.13	166.909	367.992
Chromosome	BB_0229_rpmE_50S_ribosomal_protein_L31	1880.25	2058.53	1969.59	2157.36	2345.73	2494.87	3050.27	2825.14	2237.9
Chromosome	BB_0230_rho_transcription_termination_factor_Rho	1536.79	1156.42	1485.93	1144.26	1000.19	1219.17	644.633	789.923	1439.07
Chromosome	BB_0231_-_hypothetical_protein	1540.29	1432.89	1698.37	1216.85	1052.13	1621.68	1336.61	1756.24	1994.47
Chromosome	BB_0232_hbb_DNA-binding_protein_HU	4311.4	4214.21	5118.5	4553.35	4001.23	4877.46	4408.31	4593.47	5822.91
Chromosome	BB_0233_rpsT_30S_ribosomal_protein_S20	4157.72	3666.66	4056.67	3503.29	3667.43	4610.62	4600.07	5917.82	4599.3
Chromosome	BB_0234_-_integral_membrane_protein	1260.58	1619.95	1451.83	1927.43	1899.19	1104.03	1061.95	840.256	1257.59
Chromosome	BB_0235_ychF_ribosome-binding_ATPase	905.911	960.257	955.033	934.471	910.047	905.495	683.763	723.895	933.532
Chromosome	BB_0236_-_hypothetical_protein	1231.33	1239.82	1301.8	1519.37	1652.1	1389.93	1309.45	1651.12	1515.49
Chromosome	BB_0237_lnt_apolipoprotein_N-acyltransferase	126.699	126.109	107.531	116.124	128.748	109.624	51.6493	17.4517	80.2924
Chromosome	BB_0238_-_hypothetical_protein	2595.93	2852.84	2725.98	3262.82	3316.13	2792.45	3098.39	2631.87	3190.4
Chromosome	BB_0239_-_deoxyguanosine/deoxyadenosine_kinase	253.256	277.74	279.61	256.819	390.217	327.467	161.474	157.358	262.392
Chromosome	BB_0240_-_glycerol_uptake_facilitator	439.112	402.748	489.744	568.35	399.928	501.18	1174.18	466.773	591.556
Chromosome	BB_0241_glpK_glycerol_kinase	454.805	375.68	514.269	645.247	334.389	466.018	1022.44	565.94	536.863
Chromosome	BB_0242_-_hypothetical_protein	140.489	223.096	187.67	364.286	263.467	261.799	328.219	44.9116	149.162
Chromosome	BB_0243_-_glycerol-3-phosphate_dehydrogenase	462.129	371.899	538.532	602.937	362.928	445.582	719.253	351.966	483.95
Chromosome	BB_0244_-_hypothetical_protein	796.69	931.878	827.825	775.081	764.674	790.175	302.156	283.544	830.934
Chromosome	BB_0245_-_hypothetical_protein	876.709	727.68	943.638	1076.77	781.483	986.796	660.599	693.713	921.64
Chromosome	BB_0246_-_M23_peptidase_domain-containing_protein	1565.17	1558.9	1808.4	2070.77	2002.28	1280.8	1163.06	1015.96	1393.47
Chromosome	BB_0247_rdgB_non-canonical_purine_NTP_pyrophosphatase	76.1423	87.812	91.7517	80.256	104.818	104.87	50.8191	10.9634	58.1556
Chromosome	BB_0248_pepF_oligoendopeptidase_F	453.811	596.906	500.027	512.793	467.581	390.532	275.374	60.7713	369.692
Chromosome	BB_0249_-_phosphatidylcholine_synthase	322.907	486.244	367.547	346.82	340.847	335.87	211.32	86.458	278.446
Chromosome	BB_0250_-_inner_membrane_protein	148.421	176.965	149.343	183.013	191.941	165.767	114.686	50.8364	122.11
Chromosome	BB_0251_leuS_leucine--tRNA_ligase	775.498	874.823	986.838	698.042	551.497	489.046	203.51	152.54	584.608
Chromosome	BB_0252_-_hypothetical_protein	325.695	477.023	400.984	331.912	291.978	210.891	83.9773	27.9539	221.16
Chromosome	BB_0253_lon_ATP-dependent_protease_La	920.743	830.042	857.995	742.941	831.359	815.362	1476.42	2248.96	831.833
Chromosome	BB_0254_recJ_single-stranded-DNA-specific_exonuclease	273.44	397.447	344.552	242.742	268.499	263.78	246.082	49.5511	186.969
Chromosome	BB_0255_-_M23_peptidase_domain-containing_protein	281.124	372.554	340.535	179.289	230.263	218.581	188.588	47.1179	180.588
Chromosome	BB_0256_rpsU_30S_ribosomal_protein_S21	8021.08	6620.51	8835.3	7520.53	7070.93	7438.84	7255.75	3715.01	6874.09
Chromosome	BB_0257_-_DNA_translocase_FtsK	371.46	393.394	372.812	437.965	422.827	302.262	312.48	328.251	316.227
Chromosome	BB_0258_-_undecaprenyl-diphosphatase	332.352	524.652	378.995	365.896	428.831	421.264	392.998	238.979	353.412
Chromosome	BB_0259_-_transglycosylase_SLT_domain-containing_protein	800.964	841.087	832.302	779.661	870.985	787.042	564.534	602.198	702.897
Chromosome	BB_0260_-_hypothetical_protein	2476.41	2519.95	2525.88	2936.16	3282.87	2616.52	3608.83	3829.67	2938.21
Chromosome	BB_0261_-_hypothetical_protein	287.94	354.397	357.06	394.354	345.273	279.842	304.586	146.278	272.152
Chromosome	BB_0262_-_M23_peptidase_domain-containing_protein	67.5351	93.6237	72.06	97.4308	131.542	119.185	70.8424	57.9182	74.2112
Chromosome	BB_0263_lepB_signal_peptidase_I	162.288	142.999	124.978	150.792	180.425	150.422	163.665	57.0603	118.373
Chromosome	BB_0264_-_heat_shock_protein_70	527.987	474.071	474.974	371.138	434.712	530.31	446.611	586.98	539.755
Chromosome	BB_0265_-_hypothetical_protein	564.149	694.41	602.854	588.463	680.785	898.089	685.308	573.646	646.377
Chromosome	BB_0266_-_hypothetical_protein	1220.29	1380.25	1345.4	1350.53	1250.2	1661.94	1476.2	1558.09	1625.5
Chromosome	BB_0267_-_hypothetical_protein	904.923	644.66	821.395	756.302	657.338	888.16	794.893	1582.81	915.813
Chromosome	BB_0268_-_hypothetical_protein	2836.01	2912.79	3518.05	3999.66	4145.14	2795.73	2986.77	1502.03	2792.97
Chromosome	BB_0269_-_ATP-binding_protein	2719.23	2221.24	2456.72	2333.51	2328.39	2098.15	3570.23	7623.92	4023.78
Chromosome	BB_0270_-_flagellar_biosynthesis_regulator_FlhF	611.512	587.781	618.138	563.955	637.889	660.685	337.686	246.616	513.695
Chromosome	BB_0271_flhA_flagellar_biosynthesis_protein_FlhA	2425.12	2403.67	2349.51	2907.79	3080.34	2556.54	2087.6	1949.91	2877.38
Chromosome	BB_0272_flhB_flagellar_biosynthesis_protein_FlhB	2291.75	1917.53	2064.76	2474.28	2786.98	2286.1	2285.2	1983.65	2394.76
Chromosome	BB_0273_fliR_flagellar_biosynthetic_protein_FliR	508.344	676.327	601.225	713.007	894.589	490.005	390.802	209.444	456.067
Chromosome	BB_0274_fliQ_flagellar_biosynthesis_protein_FliQ	689.202	981.67	810.859	912.547	901.6	660.774	484.583	378.301	731.012
Chromosome	BB_0275_fliP_flagellar_biosynthesis_protein_FliP	1700.74	1902.99	1856.89	2021	2084.87	1427.19	1107.33	833.961	1618.97
Chromosome	BB_0276_-_flagellar_biosynthesis_protein_FliZ	2871.53	3144.66	2526.36	2876.5	3265.06	2280.34	1553.44	1232.84	2768.08
Chromosome	BB_0277_-_flagellar_motor_switch_protein_FliN	2299.49	2116.99	2537.08	2017.86	1813.39	1959.34	1223.02	1520.63	2305.57
Chromosome	BB_0278_fliM_flagellar_motor_switch_protein_FliM	1283.98	1271.25	1271.32	1009.65	1028.42	1218.69	1044.76	1145.06	1214.61
Chromosome	BB_0279_fliL_flagellar_basal_body-associated_protein_FliL	824.878	733.28	773.445	693.641	756.947	767.439	556.033	512.461	701.745
Chromosome	BB_0280_-_flagellar_motor_protein_MotB	1461.18	1552.39	1473.15	1114.08	1509.59	1647.4	1339.94	1410	1679.18
Chromosome	BB_0281_-_motility_protein_A	1952.93	1960.93	2000.14	1976.26	1735.11	2080.21	1891.64	2703.24	2499.76
Chromosome	BB_0282_-_flagellar_protein_FlbD	2094.52	1814.73	2042.88	1381.09	1746.29	1797.68	1419.06	1384.75	1920.39
Chromosome	BB_0283_-_flagellar_hook_protein_FlgE	1525.16	1490.85	1680.18	1415.49	1488.57	1788.71	1193.06	1211.64	1717.7
Chromosome	BB_0284_flgD_flagellar_hook_capping_protein	795.724	805.281	731.999	779.759	808.759	1071.52	629.106	503.785	829.208
Chromosome	BB_0285_-_flagellar_protein	1207.59	1058.09	1121.83	956.259	1222.91	1104.55	620.502	1057.23	1201.46
Chromosome	BB_0286_-_flagellar_protein	1067.17	1349.61	1143.38	1151.2	1417.93	1168.78	679.145	574.82	968.059
Chromosome	BB_0287_-_flagellar_protein_FlbA	591.336	604.601	509.874	453.844	602.352	591.925	340.569	268.864	501.464
Chromosome	BB_0288_fliI_flagellum-specific_ATP_synthase_FliI	1069.47	1000.1	993.775	839.782	846.1	1111.83	1000.88	1121.07	1152.34
Chromosome	BB_0289_fliH_flagellar_assembly_protein_FliH	1527.19	1338.35	1577.16	1210.86	974.975	1303.3	1309.27	1517.84	1354.46
Chromosome	BB_0290_fliG_flagellar_motor_switch_protein_FliG	1991.74	1804.32	1935.53	1410.09	1274.31	1631.58	1812.37	2538.74	1734.98
Chromosome	BB_0291_fliF_flagellar_MS-ring_protein_FliF	2523.22	2234.55	2259.68	2391.42	2105.61	1957.35	2349.78	3147.15	2683.49
Chromosome	BB_0292_fliE_flagellar_hook-basal_body_protein_FliE	3479.62	2660.08	2629.19	2994.04	2891.67	2635.25	2698.56	3582.57	3013.28
Chromosome	BB_0293_flgC_flagellar_basal_body_rod_protein_FlgC	2226.99	2038.59	1936.52	2093.04	2166.26	2186.39	2140.58	2478.17	2005.58
Chromosome	BB_0294_flgB_flagellar_basal_body_rod_protein_FlgB	725.857	910.176	790.272	654.443	867.989	1021.6	656.728	439.06	723.483
Chromosome	BB_0295_hslU_ATP-dependent_protease_ATPase_subunit_HslU	919.968	760.462	925.302	611.187	524.85	628.55	400.843	474.522	791.973
Chromosome	BB_0296_-_ATP-dependent_protease_subunit_HslV	726.407	509.294	509.041	440.487	407.696	520.293	340.25	441.432	691.728
Chromosome	BB_0297_-_protein_smf	618.472	783.561	655.948	542.274	729.034	693.879	489.067	501.764	689.963
Chromosome	BB_0298_-_hypothetical_protein	1217.79	1188.4	1222.54	1262.99	1160.32	1154.98	787.558	926.934	1245.08
Chromosome	BB_0299_ftsZ_cell_division_protein_FtsZ	1648.32	1156.64	1495.71	1353.73	1007.04	1321.42	1500.1	2959.95	1698.14
Chromosome	BB_0300_ftsA_cell_division_protein_FtsA	2353.5	1927.58	2373.51	2054.65	1833.2	2485.53	3692.25	5648.81	2734.23
Chromosome	BB_0301_-_cell_division_protein_B	781.067	625.403	754.196	597.483	767.767	945.598	919.711	1411.54	978.089
Chromosome	BB_0302_ftsW_lipid_II_flippase_FtsW	682.454	764.796	718.097	916.55	893.361	572.588	871.803	818.323	686.485
Chromosome	BB_0303_mraY_phospho-N-acetylmuramoyl-pentapeptide-transferase	540.112	582.861	575.112	614.086	644.537	515.657	220.451	213.761	602.283
Chromosome	BB_0304_-_UDP-N-acetylmuramoyl-tripeptide--D-alanyl-D-alanine_ligas	328.664	347.825	359.897	321.443	365.016	334.939	126.998	131.549	347.647
Chromosome	BB_0305_-_hypothetical_protein	447.261	533.821	591.381	394.956	471.868	483.211	144.71	208.275	560.466
Chromosome	BB_0306_-_rRNA_small_subunit_methyltransferase_H	495.655	561.271	528.768	442.683	542.094	462.812	194.458	163.082	439.096
Chromosome	BB_0307_-_hypothetical_protein	482.151	455.764	471.309	458.002	550.544	447.516	244.389	284.693	452.428
Chromosome	BB_0308_-_hypothetical_protein	296.894	316.127	267.904	344.242	380.755	331.073	221.218	182.031	315.701
Chromosome	BB_0309_-_hypothetical_protein	242.432	316.503	227.343	226.943	353.844	328.36	310.753	276.413	293.975
Chromosome	BB_0311_-_NAD_kinase	425.521	401.128	360.959	431.562	503.63	384.068	264.202	250.657	483.26
Chromosome	BB_0312_-_purine-binding_chemotaxis_protein	357.116	385.078	352.985	348.129	419.402	432.3	264.79	350.416	427.552
Chromosome	BB_0313_rrmJ_rRNA_large_subunit_methyltransferase	323.839	302.495	348.241	365.716	442.81	409.113	316.363	370.284	409.289
Chromosome	BB_0314_-_octaprenyl-diphosphate_synthase	59.5293	80.207	68.8845	33.2522	66.3279	64.5595	41.3643	16.4597	38.9543
Chromosome	BB_0315_-_hypothetical_protein	85.3995	97.0673	82.1984	97.0693	97.8145	86.8186	51.3246	9.66892	59.2264
Chromosome	BB_0316_-_integral_membrane_protein	555.388	674.048	586.273	697.083	695.444	434.809	302.091	186.371	393.395
Chromosome	BB_0317_-_integral_membrane_protein	633.957	833.113	775.409	1024.09	914.66	573.577	196.869	137.313	576.605
Chromosome	BB_0318_-_ABC_transporter_ATP-binding_protein	890.662	1021.99	960.135	957.795	886.888	831.458	329.465	229.291	840.299
Chromosome	BB_0319_-_hypothetical_protein	740.131	716.373	721.357	720.015	765.678	789.845	291.316	245.525	725.438
Chromosome	BB_0321_-_hypothetical_protein	1423.36	1486.27	1330.41	1211.23	1734.25	1289.95	906.207	720.922	1428.8
Chromosome	BB_0322_-_hypothetical_protein	1657.39	1581.62	1687.9	1897.35	2433.9	1941.36	1368.64	1540.39	2187.33
Chromosome	BB_0323_-_hypothetical_protein	1814.17	1829.56	1849.97	2238.26	1564.26	1696.83	1965.2	904.656	1363.42
Chromosome	BB_0324_-_hypothetical_protein	495.139	462.032	381.665	405.751	523.875	468.292	613.309	353.217	386.19
Chromosome	BB_0325_-_hypothetical_protein	781.554	858.382	864.856	874.4	841.37	650.257	794.15	708.919	719.123
Chromosome	BB_0326_-_hypothetical_protein	1279.12	1306.62	1209.41	1104.86	1146.88	1084.27	912.485	1222.72	1162.91
Chromosome	BB_0327_-_glycerol-3-phosphate_O-acyltransferase	2494.09	2586.34	2633.59	2666.18	2592.33	2769.56	2067.71	1981.33	2718.37
Chromosome	BB_0328_-_family_5_extracellular_solute-binding_protein	1706.78	1924.04	1965.62	1782.01	1205.63	1312.02	879.419	379.987	1265.91
Chromosome	BB_0329_-_ABC_transporter_substrate-binding_protein	1064.58	1420.67	1236.18	1313.81	941.327	1020.28	776.05	302.59	952.336
Chromosome	BB_0330_-_peptide_ABC_transporter_substrate-binding_protein	1050.74	1530.36	1234.94	1315.57	1022.2	1168.79	917.942	297.249	973.299
Chromosome	BB_0331_-_hypothetical_protein	6.46088	20.1618	7.93321	44.751	70.7287	45.1628	60.7873	25.1722	32.4278
Chromosome	BB_0332_-_peptide_ABC_transporter_permease	945.923	1049.62	931.973	1064.59	1089.93	1070.93	1470.98	1047.94	1008.9
Chromosome	BB_0333_-_peptide_ABC_transporter_permease	1128.41	1121.29	1090.32	1028.89	987.155	984.251	1100.52	993.834	908.792
Chromosome	BB_0334_-_peptide_ABC_transporter_ATP-binding_protein	1148.44	1361.84	1383.35	943.415	992.769	901.534	1298.88	459.97	714.75
Chromosome	BB_0335_-_peptide_ABC_transporter_ATP-binding_protein	1538.77	1861.23	1698.93	1751.6	1322.72	1112.86	1809.95	621.619	974.461
Chromosome	BB_0336_-_hypothetical_protein	1246.38	1648.3	1352.37	1299.17	2037.93	1576.93	2070.03	2516.59	1557.7
Chromosome	BB_0337_eno_enolase	1169.63	1289.53	1269.61	917.035	688.217	793.433	685.717	592.302	831.922
Chromosome	BB_0338_rpsI_30S_ribosomal_protein_S9	1295.76	1991.14	1482	2074.16	1900.54	2719.33	2591.97	951.632	1574.3
Chromosome	BB_0339_rplM_50S_ribosomal_protein_L13	2530.9	2107.79	1663.62	2333.16	2828.16	2948.58	2154.9	2438.56	2075.25
Chromosome	BB_0340_-_hypothetical_protein	605.938	740.188	594.521	639.624	620.67	576.863	262.966	243.554	571.077
Chromosome	BB_0341_-_aspartyl/glutamyl-tRNA(Asn/Gln)_amidotransferase_subunit_B	629.249	569.875	568.707	478.931	455.092	570.903	290.663	377.583	499.066
Chromosome	BB_0342_-_glutamyl-tRNA(Gln)_amidotransferase_subunit_A	505.223	647.973	559.936	549.152	608.384	686.528	407.013	426.891	583.214
Chromosome	BB_0343_gatC_glutamyl-tRNA(Gln)_amidotransferase_subunit_C	324.101	378.506	347.495	272.412	362.224	479.208	261.473	218.495	324.425
Chromosome	BB_0344_-_DNA_helicase	470.379	477.914	476.203	357.41	396.655	445.307	300.472	324.086	421.656
Chromosome	BB_0345_-_hypothetical_protein	1042.05	1111.91	1038.56	1093.82	1136.94	949.307	1135.67	1273.6	1047.5
Chromosome	BB_0346_-_export_chaperone	527.68	536.995	492.129	490.884	700.378	748.572	841.498	687.898	626.999
Chromosome	BB_0347_-_fibronectin/fibrinogen-binding_protein	42.727	43.7382	46.3317	48.9169	37.5233	32.2061	32.5235	10.1807	32.4926
Chromosome	BB_0348_pyk_pyruvate_kinase	774.664	696.847	862.261	804.488	654.896	648.002	664.425	477.025	630.188
Chromosome	BB_0349_-_hypothetical_protein	211.79	287.819	254.95	209.967	258.493	227.035	180.265	56.9436	188.486
Chromosome	BB_0350_rpmB_50S_ribosomal_protein_L28	1390.48	1370.57	1452.7	1372.31	1459.78	1873.36	749.196	868.758	1942.12
Chromosome	BB_0351_-_hypothetical_protein	2502.95	2372.11	2267.35	2568.02	3380.67	2730.23	1032.35	1539.49	3160.31
Chromosome	BB_0352_-_hypothetical_protein	58.7781	74.4722	56.1256	40.4063	63.5615	65.5116	108.546	35.1256	38.0781
Chromosome	BB_0353_-_membrane_protein	785.452	1073.27	819.83	965.468	1130.05	676.633	452.068	294.525	705.005
Chromosome	BB_0354_-_hypothetical_protein	5708.31	7759.87	6233.98	7468.59	8300.66	4591.6	4102.63	2688.09	5120.82
Chromosome	BB_0355_-_transcription_factor	4060.13	3774.82	4208.37	3832.08	4428.13	4653.84	4968.11	4825.95	4637.49
Chromosome	BB_0358_-_rRNA_small_subunit_methyltransferase_E	932.254	868.825	970.837	891.96	883.412	889.223	716.37	1034.4	999.875
Chromosome	BB_0359_-_peptidase_S41	504.578	571.243	616.855	521.081	621.82	606.031	693.63	704.601	538.91
Chromosome	BB_0360_-_hypothetical_protein	208.535	372.747	232.29	264.4	400.27	358.705	315.04	156.986	252.301
Chromosome	BB_0361_-_ATP-binding_protein	217.913	249.021	234.731	159.137	238.008	203.743	155.022	69.6975	153.313
Chromosome	BB_0362_lgt_prolipoprotein_diacylglyceryl_transferase	333.135	557.335	434.171	402.396	455.384	439.275	320.371	111.59	347.916
Chromosome	BB_0363_-_hypothetical_protein	264.296	365.126	293.617	270.286	220.535	219.689	98.8342	19.586	164.462
Chromosome	BB_0364_mgsA_methylglyoxal_synthase	379.492	547.204	495.095	412.534	469.059	450.015	181.394	66.7395	457.438
Chromosome	BB_0365_la7_lipoprotein_LA7	5158.09	5590.72	4126	4753.34	4476.35	5321.33	4480.9	4167.6	6100.71
Chromosome	BB_0366_-_aminopeptidase	1260.89	1226.76	1287.48	1554.64	1137.33	1091.61	589.598	524.006	1308.32
Chromosome	BB_0367_-_hypothetical_protein	1464.33	1049.76	1579.08	1332.39	1068.15	1131.13	513.734	339.644	977.839
Chromosome	BB_0368_-_glycerol-3-phosphate_dehydrogenase	659.264	668.912	568.002	656.927	897.202	838.192	814.62	788.452	722.511
Chromosome	BB_0369_-_ATP-dependent_Clp_protease_subunit_A	290.187	330.632	326.47	285.084	352.436	359.533	192.638	137.676	339.202
Chromosome	BB_0370_tyrS_tyrosine--tRNA_ligase	504.01	548.138	550.952	447.988	501.817	577.304	678.853	502.058	516.604
Chromosome	BB_0371_glyS_glycine--tRNA_ligase	596.967	579.85	583.882	566.534	555.598	637.601	829.338	1100.47	625.625
Chromosome	BB_0372_gltX_glutamate--tRNA_ligase	357.17	413.988	419.35	396.77	416.234	412.529	633.683	787.23	419.997
Chromosome	BB_0373_-_hypothetical_protein	549.028	695.158	663.263	889.886	1058.69	839.373	1362.91	983.817	694.639
Chromosome	BB_0374_-_hypothetical_protein	621.612	779.633	694.327	686.942	701.053	756.147	397.936	180.526	481.007
Chromosome	BB_0375_pfs_nucleosidase	784.436	1169.59	917.739	904.749	709.938	910.58	439.56	87.5555	667.354
Chromosome	BB_0376_metK_S-adenosylmethionine_synthetase	881.146	1027.27	839.697	750.169	649.362	643.108	327.511	137.785	477.172
Chromosome	BB_0377_luxS_S-ribosylhomocysteine_lyase	747.373	1006.79	717.139	838.822	597.419	614.068	344.926	104.76	661.496
Chromosome	BB_0378_-_hypothetical_protein	412.979	498.211	466.491	385.589	725.657	507.57	734.107	469.736	537.81
Chromosome	BB_0379_-_HIT_family_nucleosidase	427.822	579.461	451.947	503.262	595.243	546.558	555.073	393.894	474.84
Chromosome	BB_0380_mgtE_Mg2+_transport_protein	1401.94	1193.67	1249.22	1188.95	1331.91	1374.43	1636.39	1902.5	1381.87
Chromosome	BB_0381_-_hypothetical_protein	1100.04	1223.51	1109.87	965.362	1209.27	1264.54	1038.71	746.435	1043.18
Chromosome	BB_0382_bmpB_basic_membrane_protein_B	800.173	733.836	804.283	768.757	858.41	1108.87	1227.4	1379.11	1051.03
Chromosome	BB_0383_bmpA_basic_membrane_protein_A	1687.41	1588.61	1700.61	1666.37	1935.61	1924.17	1816.66	2553.52	1742.44
Chromosome	BB_0384_bmpC_basic_membrane_protein_C	336.959	318.104	316.725	364.799	384.802	393.667	328.572	410.763	484.786
Chromosome	BB_0385_bmpD_basic_membrane_protein_D	1110.86	1035.44	1309.51	1315.55	1435.42	1308.99	2111.31	1948.56	1497.27
Chromosome	BB_0386_rpsG_30S_ribosomal_protein_S7	6140.95	4952.65	7277.24	5769.1	4877.66	5734.04	13267.6	18679.5	5618.73
Chromosome	BB_0387_rpsL_30S_ribosomal_protein_S12	4037.88	3179.71	3543.34	3049.05	3382.58	3588.35	5448.23	6295.91	3354.23
Chromosome	BB_0388_rpoC_DNA-directed_RNA_polymerase_subunit_beta'	2558.72	2202.89	2556.88	2030.07	1888.63	2082.17	1366.26	1723.71	2456.4
Chromosome	BB_0389_rpoB_DNA-directed_RNA_polymerase_subunit_beta	2818.44	2589.45	2731.12	2215.97	2201.16	2293.96	1316.05	1819.4	2630.94
Chromosome	BB_0390_rplL_50S_ribosomal_protein_L7/L12	2190.31	2826.19	2609.13	2106.89	1845.94	2593.97	1617.63	2743.7	3150.4
Chromosome	BB_0391_-_50S_ribosomal_protein_L10	2482.05	2745.28	2535.61	2115.04	2659.59	2668.12	2016.1	2013.21	2710.57
Chromosome	BB_0392_rplA_50S_ribosomal_protein_L1	4713.38	4007.8	5413.29	3592.65	3393.12	4226.45	3404.91	4782.44	4978.87
Chromosome	BB_0393_rplK_50S_ribosomal_protein_L11	2338.62	1926.47	2103.48	1499.94	1699.39	1908.55	1671.78	1545.29	2024.32
Chromosome	BB_0394_nusG_transcription_termination/antitermination_factor	4981.88	3502.58	4819.34	4379.7	4066.07	5166.04	6127.99	10480.3	6514.24
Chromosome	BB_0395_secE_protein_translocase_subunit_SecE	7952.59	6330.75	7203.25	7491.32	8686.97	8572.83	9725.4	15593	10326.1
Chromosome	BB_0396_rpmG_50S_ribosomal_protein_L33	7242.24	6443.54	6729.2	5758.38	6046.41	10296.4	10754.6	10879	9207.87
Chromosome	BB_0397_-_hypothetical_protein	436.948	523.019	465.261	431.89	491.487	515.74	592.386	434.339	443.556
Chromosome	BB_0398_-_lipoprotein	355.02	400.107	476.559	296.025	422.491	439.933	674.342	725.087	359.95
Chromosome	BB_0399_-_hypothetical_protein	38.7506	51.4341	34.9195	63.154	46.8955	50.5834	10.535	1.18413	34.3223
Chromosome	BB_0400_-_hypothetical_protein	427.387	391.138	393.374	359.798	398.946	388.615	189.4	254.491	402.645
Chromosome	BB_0401_-_glutamate_transporter	202.037	324.787	225.352	258.528	377.246	335.655	561.081	224.948	253.685
Chromosome	BB_0402_proS_proline--tRNA_ligase	416.696	397.644	376.132	350.133	337.483	344.335	487.44	746.006	456.287
Chromosome	BB_0403_-_hypothetical_protein	599.753	599.455	620.938	645.35	632.098	552.761	1055.35	1154.46	614.37
Chromosome	BB_0404_-_hypothetical_protein	148.049	120.195	94.5882	93.3747	114.046	136.757	21.4571	30.013	77.5291
Chromosome	BB_0405_-_hypothetical_protein	455.646	484.715	450.516	445.02	355.914	442.095	169.627	225.417	478.5
Chromosome	BB_0406_-_hypothetical_protein	263.881	284.062	245.527	206.616	208.351	228.413	78.7266	47.8931	207.03
Chromosome	BB_0407_manA_mannose-6-phosphate_isomerase	891.261	825.885	841.081	799.114	799.938	839.225	406.298	541.979	796.131
Chromosome	BB_0408_-_PTS_system_fructose-specific_transproter_subunit_IIABC	1126.55	1003.83	1120.71	1199.55	1116.88	1358.12	852.033	1329.74	1509.63
Chromosome	BB_0409_-_hypothetical_protein	108.263	167.012	107.242	81.6048	107.73	101.929	74.1085	23.5714	57.9344
Chromosome	BB_0412_-_membrane_protein	86.7741	138.865	79.1502	78.3574	121.926	97.7069	80.8458	33.0567	68.2863
Chromosome	BB_0413_-_integral_membrane_protein	567.75	683.174	604.907	742.867	933.039	503.78	559.883	483.306	560.055
Chromosome	BB_0414_-_chemotaxis_protein_methyltransferase	33.3033	45.7219	34.6408	27.519	36.9431	43.0456	34.1399	24.5848	28.8362
Chromosome	BB_0415_-_chemotaxis_protein_CheB	105.298	113.263	93.9887	100.938	102.139	96.03	77.0026	38.0822	49.8022
Chromosome	BB_0416_-_pheromone_shutdown_protein	524.641	678.796	664.021	708.497	604.727	545.964	527.758	229.795	424.034
Chromosome	BB_0417_-_adenylate_kinase	204.23	276.354	227.948	222.839	203.751	242.703	152.283	97.0815	170.842
Chromosome	BB_0418_-_hypothetical_protein	242.566	348.893	286.052	272.598	208.322	248.063	143.752	96.7832	197.206
Chromosome	BB_0419_-_response_regulator	406.325	469.842	430.691	359.22	463.223	516.931	235.86	209.668	414.321
Chromosome	BB_0420_-_sensory_transduction_histidine_kinase	509.652	591.648	506.659	474.596	663.559	663.319	260.998	260.345	553.745
Chromosome	BB_0421_-_haloacid_dehalogenase-like_hydrolase	672.598	599.114	535.367	760.608	759.106	797.404	364.091	482.712	723.392
Chromosome	BB_0422_-_3-methyladenine_DNA_glycosylase	495.354	506.966	477.743	691.164	687.378	621.846	291.339	190.208	464.484
Chromosome	BB_0426_-_nucleoside_2-deoxyribosyltransferase_superfamily_protein	4394.99	4970.55	5075.34	4612.46	4806.98	5621.23	4711.02	4155.87	4910.12
Chromosome	BB_0427_-_rRNA_small_subunit_methyltransferase_I	131.218	116.277	108.33	126.61	148.108	142.696	65.9471	69.1826	129.972
Chromosome	BB_0428_-_hypothetical_protein	1006.18	1273.99	913.231	1164.09	1443.86	1155.66	1523.67	668.334	654.054
Chromosome	BB_0429_-_hypothetical_protein	275.46	291.682	290.365	246.073	455.777	437.889	142.777	101.304	247.654
Chromosome	BB_0430_-_hypothetical_protein	23.2892	35.1401	26.262	25.349	37.3637	40.2376	27.1837	9.72183	25.048
Chromosome	BB_0431_-_CobQ/CobB/MinD/ParA_nucleotide_binding_domain-containing_protein	156.475	201.711	182.205	193.703	200.076	200.509	191.237	60.1857	120.31
Chromosome	BB_0432_-_hypothetical_protein	104.638	135.199	119.244	99.2305	144.877	119.374	130.755	32.8333	97.5183
Chromosome	BB_0434_-_chromosome-partitioning_protein_ParB	55.7065	72.5475	69.4119	47.8985	85.8066	109.978	75.4625	62.3672	80.3437
Chromosome	BB_0435_gyrA_DNA_gyrase_subunit_A	5883.24	4994.03	5546.2	6400.21	5460.72	6299.05	2520.47	2969.91	6719.31
Chromosome	BB_0436_gyrB_DNA_gyrase_subunit_B	2460.99	1980.32	2541.5	2319.91	2424.6	2529.55	1400.7	1858.22	2827.52
Chromosome	BB_0437_dnaA_chromosomal_replication_initiation_protein	333.355	383.307	364.442	384.828	295.953	257.467	101.217	39.0169	228.077
Chromosome	BB_0438_dnaN_DNA_polymerase_III_subunit_beta	478.214	476.833	494.197	441.244	475.808	571.9	163.299	181.764	501.038
Chromosome	BB_0439_-_hypothetical_protein	711.724	635.949	770.806	816.594	796.207	949.493	315.118	497.172	1047.85
Chromosome	BB_0440_rpmH_50S_ribosomal_protein_L34	4209.27	2469.04	4021	2604.51	2740.13	3917.69	2575.46	3003.04	2864.45
Chromosome	BB_0441_rnpA_ribonuclease_P_protein_component	4235.88	3660.76	3627.78	3848.84	4669.07	4431.9	1809.54	1784.56	3773.23
Chromosome	BB_0442_-_membrane_protein_insertase_YidC	3777.15	3822.85	3567.57	3969.12	5076.43	3606.61	1338.68	1042.04	3333.69
Chromosome	BB_0443_-_spoIIIJ-associtated_protein	2156.94	1825.05	2342.99	1503.52	1620.4	2082.64	559.927	564.352	1878.54
Chromosome	BB_0444_-_nucleotide_sugar_epimerase	2633.58	2594.28	2628.87	2303.9	2200.7	2829.94	754.766	719.272	2586.56
Chromosome	BB_0445_fbaA_fructose-bisphosphate_aldolase	1545.31	1252.08	1373.56	1311.43	1274.41	1645.1	889.764	1114.82	1234.06
Chromosome	BB_0446_aspS_aspartate--tRNA_ligase	288.767	398.01	296.632	298.739	294.21	308.47	274.997	103.971	247.745
Chromosome	BB_0447_-_Na+/H+_antiporter	417.226	518.695	433.026	345.997	398.595	388.612	234.402	111.027	361.95
Chromosome	BB_0448_-_phosphocarrier_protein_HPr	1962.82	2016.66	2070.28	1770.68	1761.29	1526.52	1053.1	297.947	1794.24
Chromosome	BB_0449_-_hypothetical_protein	1237.27	1262.66	1360.35	1145.81	1053.46	994.724	868.242	237.031	1106.47
Chromosome	BB_0450_rpoN_RNA_polymerase_sigma-54_factor	299.874	396.768	351.746	261.148	282.549	274.566	161.491	48.0351	11.3115
Chromosome	BB_0451_-_chromate_transport_protein	161.583	231.821	174.016	127.536	203.733	205.969	91.178	44.6535	140.667
Chromosome	BB_0452_-_chromate_transporter_superfamily_protein	285.759	345.228	284.893	215.064	273.381	312.144	185.011	120.972	257.595
Chromosome	BB_0453_-_small_conductance_mechanosensitive_ion_channel	761.782	853.072	692.85	1049.52	1564.44	1141.37	1127.84	943.913	965.564
Chromosome	BB_0454_-_lipopolysaccharide_biosynthesis-like_protein	271.023	356.304	316.989	318.195	317.928	347.825	360.182	115.593	209.975
Chromosome	BB_0455_-_hypothetical_protein	398.448	428.765	406.212	455.881	686.211	556.136	368.036	310.478	487.469
Chromosome	BB_0456_-_hypothetical_protein	391.471	366.744	312.711	412.745	526.278	415.257	172.129	285.694	435.475
Chromosome	BB_0457_uvrC_excinuclease_ABC_subunit_C	164.415	187.262	182.521	120.252	128.959	97.8474	181.335	74.8086	94.9766
Chromosome	BB_0458_-_hypothetical_protein	1242.9	1109.43	1276.22	1253.12	1451.69	1503.85	1695.51	2108.45	1400.42
Chromosome	BB_0459_-_hypothetical_protein	952.13	1051.85	883.951	954.153	1140.37	869.24	796.463	748.47	862.977
Chromosome	BB_0460_-_lipoprotein	89.1883	98.4488	72.4336	93.3935	98.3521	103.946	102.935	39.9472	66.3829
Chromosome	BB_0461_-_DNA_polymerase_III_subunits_gamma_and_tau	1022.57	968.708	898.894	888.289	936.428	837.457	533.044	458.6	816.799
Chromosome	BB_0462_efbC_nucleoid-associated_protein_EbfC	694.977	665.696	609.242	515.011	524.378	642.533	278.631	330.143	609.376
Chromosome	BB_0463_-_nucleoside_diphosphate_kinase	899.129	807.598	860.718	695.004	813.253	975.584	776.482	935.946	1078.01
Chromosome	BB_0464_-_hypothetical_protein	1013.79	1107.53	1142.65	1079.29	1184.31	898.617	654.922	518.992	1115.9
Chromosome	BB_0465_-_hypothetical_protein	781.697	711.832	766.097	590.842	730.636	991.72	513.021	449.677	732.852
Chromosome	BB_0466_-_ABC_transporter_ATP-binding_protein	906.484	850.636	900.527	652.426	702.419	809.972	364.869	457.253	804.886
Chromosome	BB_0467_-_laccase_domain-containing_protein	393.889	518.811	375.803	302.021	412.873	436.88	123.074	116.654	376.912
Chromosome	BB_0468_-_hypothetical_protein	1139.03	1175.85	911.286	1123.21	1233.8	1134.24	308.44	346.236	1094.31
Chromosome	BB_0469_lspA_lipoprotein_signal_peptidase	1753.49	2154.59	1911.72	2273.3	2734.64	1600.96	718.662	483.901	1707.34
Chromosome	BB_0471_-_hypothetical_protein	682.465	726.442	675.482	552.547	747.316	627.575	243.418	316.508	745.375
Chromosome	BB_0472_murA_UDP-N-acetylglucosamine_1-carboxyvinyltransferase	378.173	421.573	408.148	303.84	276.895	379.159	113.248	112.824	428.979
Chromosome	BB_0473_-_integral_membrane_protein	156.383	221.533	193.05	222.738	273.686	178.158	127.246	89.533	165.21
Chromosome	BB_0475_-_lipoprotein	19.3079	26.5727	21.2242	32.0965	26.2388	23.4227	16.5724	8.02405	19.3816
Chromosome	BB_0476_tuf_elongation_factor_Tu	7040.09	5980.52	6804.45	5533.9	4876.03	5905.04	4876.87	6565.98	7154.91
Chromosome	BB_0477_rpsJ_30S_ribosomal_protein_S10	6459.43	6710.06	6794.41	5905.98	5787.48	6376.42	5419.78	5555.21	7220.26
Chromosome	BB_0478_rplC_50S_ribosomal_protein_L3	6566.68	4863.25	5822.69	4589.22	3739.78	6518.5	8753.37	10613.2	7512.43
Chromosome	BB_0479_rplD_50S_ribosomal_protein_L4	5370.98	4142.82	5469.04	4602.95	3575.53	5336.87	5651.17	7542.86	6716.39
Chromosome	BB_0480_rplW_50S_ribosomal_protein_L23	3911.02	3017.06	3722.18	3299.48	3248.08	3878.51	3972.2	4306.36	3674.92
Chromosome	BB_0481_rplB_50S_ribosomal_protein_L2	3759.3	3401.83	4429.98	3390.76	2877.45	4270.25	4920.27	6178.07	4459.61
Chromosome	BB_0482_rpsS_30S_ribosomal_protein_S19	3877.87	3477.88	3834.27	2789.53	2900.86	3303.47	3942.2	4863.08	3198.69
Chromosome	BB_0483_rplV_50S_ribosomal_protein_L22	3138.48	2597.81	3140.6	2425.83	2072.13	2765.9	3356.21	4189.47	2617.29
Chromosome	BB_0484_rpsC_30S_ribosomal_protein_S3	1755.07	1669.91	1867.3	1421.92	1326.76	2084.57	2629.77	2474.76	1761.49
Chromosome	BB_0485_rplP_50S_ribosomal_protein_L16	2905.61	2244.99	3294.12	1957.53	1733.41	2633.9	3528.49	4087.4	2766.88
Chromosome	BB_0486_rpmC_50S_ribosomal_protein_L29	2277.38	1945.09	2458.4	2161.91	1809.09	2480.62	2857.07	2364.78	2438.74
Chromosome	BB_0487_rpsQ_30S_ribosomal_protein_S17	2509.51	2245.85	2970.38	2179.23	1780.4	2767.81	3662.61	2161.29	2155.31
Chromosome	BB_0488_rplN_50S_ribosomal_protein_L14	1427.32	959.602	1465.46	1330.74	820.783	1444.19	1995.71	2913.55	1679.99
Chromosome	BB_0489_rplX_50S_ribosomal_protein_L24	3541.15	2927.25	3703.92	2938.31	2029.91	2517.02	2999.77	3775.05	2749.36
Chromosome	BB_0490_-_50S_ribosomal_protein_L5	2694.56	2313.98	2457.69	2230.28	1975.53	2864.05	3182.61	3417.54	2712.65
Chromosome	BB_0491_rpsN_30S_ribosomal_protein_S14	3123.4	2665.08	3747.81	3044.52	3118.26	3740.06	5529.92	3958.64	3464.07
Chromosome	BB_0492_rpsH_30S_ribosomal_protein_S8	3170.38	3131.72	3695.56	2861.7	2838.09	4183.28	4914.11	5197.68	3434.01
Chromosome	BB_0493_-_50S_ribosomal_protein_L6	3750.77	3422.68	3767.7	3015.16	2411.18	3503.4	4933.35	6584.65	4404.2
Chromosome	BB_0494_rplR_50S_ribosomal_protein_L18	3141	2738.04	3594.01	2229.7	1964.93	2954.6	2485.01	2978.98	2923.84
Chromosome	BB_0495_rpsE_30S_ribosomal_protein_S5	1333.91	1041.85	1289.73	999.29	929.679	1864.36	3170.94	3793.36	2101.88
Chromosome	BB_0496_-_50S_ribosomal_protein_L30	1553.05	1429.73	1573.49	1141.66	1183.37	1728.66	1621.01	1666.85	1582.05
Chromosome	BB_0497_rplO_50S_ribosomal_protein_L15	2849.63	2619.54	2527.23	2803.13	2866.39	2750.66	3280.63	4599	2750.86
Chromosome	BB_0498_-_protein_translocase_subunit_SecY	3854.07	4125.17	3572.69	3957.58	5130.62	3774.07	5099.67	3609.96	3519.51
Chromosome	BB_0499_rpmJ_50S_ribosomal_protein_L36	2284.79	1682.73	2710.24	1993.49	1784.54	2728.38	2871.2	3652.51	2238.61
Chromosome	BB_0500_rpsM_30S_ribosomal_protein_S13	2506.25	2053.2	3153.56	1939.25	1801.42	2329.87	2624.17	2451.75	1963.19
Chromosome	BB_0501_rpsK_30S_ribosomal_protein_S11	4979.08	3207.25	4260.75	3652.23	2855.74	3371.43	3219.53	6366.13	4451.44
Chromosome	BB_0502_rpoA_DNA-directed_RNA_polymerase_subunit_alpha	4356.35	3487.52	3977.92	3697.63	3104.05	3444.77	3292.87	5389.54	3985.23
Chromosome	BB_0503_rplQ_50S_ribosomal_protein_L17	4148.81	3660.93	4743.4	3978.62	3224.99	3872.25	2865.77	4174.08	3784.41
Chromosome	BB_0504_-_ribonuclease_Y	2682.37	1929.4	2500.92	1823.75	1733.29	1876.48	1976.14	3312.36	2234.82
Chromosome	BB_0505_-_hypothetical_protein	994.447	987.797	1112.61	980.604	1191.55	1349.73	1015.08	854.114	1384.15
Chromosome	BB_0506_-_hypothetical_protein	369.05	422.735	421.504	371.813	423.076	400.35	227.573	173.628	420.447
Chromosome	BB_0507_-_hypothetical_protein	430.242	422.456	383.823	381.224	326.724	266.765	151.561	54.3936	235.819
Chromosome	BB_0508_engA_GTPase_Der	1812.75	1505.17	1645.52	1878.86	2009.73	1809.18	2946.41	3595.8	2077.23
Chromosome	BB_0509_-_hypothetical_protein	951.325	1044.81	777.86	887.023	970.529	1201.7	1098.53	1031.05	977.115
Chromosome	BB_0512_-_hypothetical_protein	300.431	296.272	303.601	236.478	256.146	290.899	177.149	176.417	271.292
Chromosome	BB_0513_-_phenylalanine--tRNA_ligase_subunit_alpha	541.761	583.394	589.46	531.821	555.906	647.913	333.62	392.875	575.469
Chromosome	BB_0514_pheT_phenylalanine--tRNA_sligase_subunit_beta	640.036	739.695	638.177	646.31	719.151	751.855	383.882	354.136	655.637
Chromosome	BB_0515_trxB_thioredoxin_reductase	566.119	623.789	542.945	546.419	704.664	720.999	999.889	892.612	613.756
Chromosome	BB_0517_dnaJ_chaperone_protein_DnaJ	163.397	220.175	231.703	167.387	152.215	183.228	187.208	139.091	102.609
Chromosome	BB_0518_dnaK_chaperone_protein_DnaK	632.528	681.085	768.242	501.226	458.119	578.764	581.19	416.153	509.791
Chromosome	BB_0519_grpE_protein_GrpE	312.171	405.632	394.386	253.801	495.035	556.956	307.403	163.552	286.431
Chromosome	BB_0524_-_inositol_monophosphatase	89.1209	79.098	82.4839	73.1003	144.639	114.498	107.425	80.8665	125.56
Chromosome	BB_0525_-_hypothetical_protein	1111.78	1518.67	1018.6	1489.19	1432.18	966.594	1859.02	368.904	850.621
Chromosome	BB_0526_-_hypothetical_protein	681.724	699.413	611.114	875.898	908.222	808.767	931.132	869.159	735.932
Chromosome	BB_0527_-_type_III_pantothenate_kinase	166.469	231.895	153.821	239.687	260.64	153.583	169.41	110.31	185.307
Chromosome	BB_0528_-_aldose_reductase	131.128	143.422	148.211	153.817	130.036	143.851	144.004	61.8008	118.979
Chromosome	BB_0531_-_hypothetical_protein	366.161	514.451	415.128	413.473	428.519	440.659	401.402	142.342	365.649
Chromosome	BB_0533_-_protein_PhnP	860.631	1038.01	880.628	991.697	1023.44	988.206	1135.15	930.561	1033.66
Chromosome	BB_0534_xth_exodeoxyribonuclease_III	283.98	252.3	287.658	294.82	239.782	286.117	534.042	600.26	326.022
Chromosome	BB_0535_-_hypothetical_protein	171.009	176.95	161.802	197.414	172.266	180.544	372.083	257.926	141.426
Chromosome	BB_0536_-_zinc_protease	158.564	171.474	172.716	139.174	128.856	167.128	379.756	321.635	141.464
Chromosome	BB_0537_-_hypothetical_protein	912.023	1219.12	1117.27	1120.17	945.962	853.721	630.651	284.145	879.343
Chromosome	BB_0538_-_hypothetical_protein	899.532	883.646	837.272	620.443	881.443	757.144	336.412	232.337	578.825
Chromosome	BB_0539_-_hypothetical_protein	2916.79	3359.96	2700.39	3028.97	3065.69	3243.02	1938.83	1704.34	2573.76
Chromosome	BB_0540_fusA_elongation_factor_G	2633.04	2574.64	2909.72	2947.89	2702.22	2594.25	2278.36	1914.85	2521.81
Chromosome	BB_0542_-_hypothetical_protein	2209.05	2096.97	2096.11	2277.73	3095.55	1761.11	492.465	559.603	2108.06
Chromosome	BB_0543_-_hypothetical_protein	3233.1	3213.46	3191.95	3884.39	4893.78	3172.58	2550.43	2151.93	3368.91
Chromosome	BB_0544_-_phosphoribosylpyrophosphate_synthetase	1494.77	1468.55	1517.62	1348.62	1397.71	1373.63	658.079	645.378	1434.42
Chromosome	BB_0545_-_xylulokinase	731.255	797.483	722.231	708.897	848.495	739.842	385.738	383.018	811.923
Chromosome	BB_0546_-_hypothetical_protein	790.087	783.784	561.512	1154.99	715.514	425.208	938.744	457.768	472.434
Chromosome	BB_0547_coaE_dephospho-CoA_kinase	249.953	245.066	209.259	186.62	193.152	162.44	56.2605	38.5743	181.257
Chromosome	BB_0548_polA_DNA_polymerase_I	378.202	501.416	454.239	401.528	346.83	309.01	103.691	41.3642	277.959
Chromosome	BB_0549_-_hypothetical_protein	296.908	369.646	327.935	390.391	430.511	384.156	188.142	49.0162	243.106
Chromosome	BB_0550_fliS_flagellar_protein_FliS	472.073	451.076	568.797	568.246	528.337	510.314	470.931	101.783	376.685
Chromosome	BB_0551_-_protein_CheY	400.575	403.603	452.566	284.758	409.867	505.572	375.837	346.019	419.961
Chromosome	BB_0552_ligA_DNA_ligase	210.949	201.093	180.184	202.283	247.905	269.546	127.602	179.533	232.464
Chromosome	BB_0553_-_hypothetical_protein	993.723	1236.89	1235.65	1338.03	1053.14	789.116	1107.38	446.617	755.236
Chromosome	BB_0554_-_hypothetical_protein	592.66	586.434	590.28	543.624	707.951	398.062	119.461	103.808	508.55
Chromosome	BB_0555_-_hypothetical_protein	682.993	676.902	586.424	555.507	567.858	385.928	69.022	79.3706	491.509
Chromosome	BB_0556_-_hypothetical_protein	178.622	216.047	200.932	121.327	198.26	169.677	74.7554	67.348	168.218
Chromosome	BB_0557_-_phosphocarrier_protein_HPr	2243.6	1363.75	1882.98	1680.75	1466.69	1944.08	1193.97	1581.69	1881.64
Chromosome	BB_0558_ptsP_phosphoenolpyruvate-protein_phosphatase	2434.93	2077.33	2495.73	2437.62	2254.41	2750.3	2301.99	3263.5	3080.72
Chromosome	BB_0559_-_PTS_system_glucose-specific_transporter_subunit_IIA	2129.59	2087.04	2132.05	2062.64	1983.01	2511.9	1588.79	1586.73	2141.41
Chromosome	BB_0560_-_chaperone_protein_HtpG	1472.38	1379.97	1603.38	1435.27	1088.07	1099.74	1176.21	733.94	989.865
Chromosome	BB_0561_gnd_6-phosphogluconate_dehydrogenase	1399.78	1231.79	1294.04	1413.16	1381.69	1378.02	1506.54	2907.52	1715.1
Chromosome	BB_0562_-_hypothetical_protein	190.31	219.101	216.501	248.277	216.741	283.732	193.967	65.5081	217.157
Chromosome	BB_0563_-_hypothetical_protein	176.895	258.025	225.175	208.896	234.811	309.749	283.369	285.471	295.142
Chromosome	BB_0564_-_hypothetical_protein	57.1067	116.42	71.427	68.7908	118.565	105.972	99.1793	29.0209	61.6172
Chromosome	BB_0565_-_purine-binding_chemotaxis_protein	336.276	328.652	404.805	286.671	288.581	396.077	148.22	151.892	319.94
Chromosome	BB_0566_-_hypothetical_protein	454.028	421.263	415.154	463.914	386.237	476.257	204.099	205.748	554.887
Chromosome	BB_0567_-_chemotaxis_histidine_kinase	453.543	345.785	433.834	370.114	342.592	372.214	172.777	217.286	428.627
Chromosome	BB_0568_-_chemotaxis_response_regulator	531.013	523.997	487.82	496.4	570.806	659.486	533.614	793.828	710.648
Chromosome	BB_0569_-_hypothetical_protein	695.411	695.667	592.419	567.596	665.237	639.161	394.59	500.703	644.598
Chromosome	BB_0570_-_chemotaxis_response_regulator	1432.54	1410.85	1472.01	1138.76	1128.79	1936.49	1862.93	1836.09	1885.98
Chromosome	BB_0571_-_uridylate_kinase	286.333	306.332	300.337	257.724	314.524	271.094	136.03	83.81	239.522
Chromosome	BB_0572_-_glycosyl_transferase	1591.5	1653.47	1570.85	2141.52	2528.09	2017.31	983.497	1188.28	2297.11
Chromosome	BB_0573_-_ABC_transporter_ATP-binding_protein	1156.75	1222.23	1072.94	1223.77	1483.05	1111.7	653.402	743.548	1271.13
Chromosome	BB_0574_-_integral_membrane_protein	1439.2	1893.18	1658.18	2598.5	2308.95	1255.3	936.434	582.274	1192.59
Chromosome	BB_0575_pyrG_CTP_synthetase	372.49	323.423	382.598	393.395	316.936	383.037	263.59	312.428	438.742
Chromosome	BB_0576_-_hypothetical_protein	61.1565	122.489	87.1615	121.784	145.369	99.0279	104.1	24.5717	75.9381
Chromosome	BB_0577_-_hypothetical_protein	764.299	855.904	819.066	834.26	1084.67	1084.46	1224.96	1501.52	1093.17
Chromosome	BB_0578_-_methyl-accepting_chemotaxis_protein	715.312	755.101	681.618	765.438	1010.57	1208.1	1214.93	1669.82	874.623
Chromosome	BB_0579_-_DNA_polymerase_III_subunit_alpha	881.466	829.054	842.834	856.254	895.102	811.027	558.791	622.815	858.27
Chromosome	BB_0580_-_integral_membrane_protein	1547.2	1827.88	1533.87	1617.7	2364.83	1297.24	1078.45	792.489	1285.56
Chromosome	BB_0581_recG_ATP-dependent_DNA_helicase_RecG	549.332	594.908	514.542	490.936	548.193	563.881	394.31	512.902	586.809
Chromosome	BB_0582_-_carboxypeptidase	485.468	552.471	511.61	505.266	525.672	495.786	449.328	212.415	458.193
Chromosome	BB_0583_-_integral_membrane_protein	1260.89	1231.35	1278.35	1489.09	1841.75	1359.49	2079.16	1942.17	1423.62
Chromosome	BB_0584_-_integral_membrane_protein	636.971	824.247	721.486	772.677	981.142	653.195	878.413	728.569	668.478
Chromosome	BB_0585_murD_UDP-N-acetylmuramoylalanine--D-glutamate_ligase	339.602	413.365	367.533	440.244	417.789	443.557	207.142	221.144	428.441
Chromosome	BB_0586_-_FemA_protein	253.48	355.4	268.97	331.192	261.234	211.363	48.0207	23.1932	177.101
Chromosome	BB_0587_metG_methionine--tRNA_ligase	326.467	334.736	321.519	313.46	290.042	285.853	149.399	96.1261	269.674
Chromosome	BB_0588_-_MTA/SAH_nucleosidase	402.083	444.888	366.095	409.048	563.491	700.567	586.738	505.702	507.676
Chromosome	BB_0589_pta_phosphate_acetyltransferase	836.739	795.242	719.093	778.871	845.482	737.79	538.549	808.366	849.99
Chromosome	BB_0590_ksgA_rRNA_small_subunit_methyltransferase_A	293.913	401.694	302.267	458.049	408.678	413.426	255.284	50.3295	202.738
Chromosome	BB_0591_-_competence_locus_E	8.41207	13.2695	4.77806	9.98843	17.2383	17.5117	8.33106	0.624271	5.69648
Chromosome	BB_0592_-_hypothetical_protein	3131.42	3919.75	3261.48	4315.56	6006.5	4137.59	3314.79	2660.05	3503.02
Chromosome	BB_0593_-_long-chain-fatty-acid_CoA_ligase	1888.36	1789.59	1693.88	1747.53	2057.52	2131.2	1667.41	1815.08	1979.69
Chromosome	BB_0594_argS_arginine--tRNA_ligase	607.018	621.157	610.674	557.439	411.167	438.262	419.127	292.016	447.466
Chromosome	BB_0595_-_hypothetical_protein	394.336	454.284	369.006	374.522	371.239	346.657	330.334	160.181	318.493
Chromosome	BB_0596_-_methyl-accepting_chemotaxis_protein	523.574	701.241	534.273	584.119	570.526	557.696	567.498	148.653	383.938
Chromosome	BB_0597_-_methyl-accepting_chemotaxis_protein	882.1	1005.46	816.793	1013.9	1177.26	979.844	1074.7	1152.65	993.152
Chromosome	BB_0598_murB_UDP-N-acetylenolpyruvoylglucosamine_reductase	63.417	55.8616	54.9433	42.7796	57.9747	45.8899	50.245	12.8911	37.8264
Chromosome	BB_0599_cysS_cysteine--tRNA_ligase	558.707	533.793	602.154	546.447	506.752	579.307	1144.48	1446.49	662.273
Chromosome	BB_0600_-_hypothetical_protein	411.58	446.638	424.258	466.291	435.734	371.263	647.916	575.475	361.791
Chromosome	BB_0601_glyA_serine_hydroxymethyltransferase	808.423	719.253	728.732	825.948	762.552	872.336	1008.81	1358.59	830.697
Chromosome	BB_0602_-_chaperonin	1181.22	1304.89	1286.88	1619.73	1368.36	1167.74	1186.33	1042.35	1268.83
Chromosome	BB_0603_p66_integral_outer_membrane_protein_p66	1339.75	1709.28	1587.22	1713.92	1275.35	1226.27	697.087	182.682	1108.31
Chromosome	BB_0604_-_L-lactate_permease	199.021	232.068	212.738	223.517	218.778	217.939	144.939	77.6702	152.819
Chromosome	BB_0605_-_serine-type_D-Ala-D-Ala_carboxypeptidase	288.65	232.512	223.787	178.365	300.599	316.444	413.803	384.923	248.147
Chromosome	BB_0606_-_chemoreceptor_glutamine_deamidase_CheD	478.283	612.971	574.932	570.735	685.04	761.736	888.776	734.249	716.581
Chromosome	BB_0607_pcrA_ATP-dependent_DNA_helicase	373.705	495.6	407.515	342.089	375.788	435.139	205.475	179.805	391.132
Chromosome	BB_0608_-_aminoacyl-histidine_dipeptidase	721.315	695.451	815.67	724.685	683.234	859.625	728.586	1017.99	881.068
Chromosome	BB_0610_tig_trigger_factor	2524.88	1823.37	2384.34	1485.94	1447.48	1678.53	1256.1	2288.38	2100.13
Chromosome	BB_0611_clpP_ATP-dependent_Clp_protease_proteolytic_subunit	1673.63	1481.86	1796.04	1330.27	1401.12	1639.7	908.577	914.626	1767.96
Chromosome	BB_0612_clpX_ATP-dependent_protease_ATP-binding_subunit_ClpX	1351.4	1086.97	1389.13	969.594	1000.89	1133.16	884.707	1181.98	1293.53
Chromosome	BB_0613_lon_ATP-dependent_protease_La	1344.19	1172.18	1288.01	1133.04	1014.08	1023.47	527.02	676.674	1104.1
Chromosome	BB_0614_-_hypothetical_protein	3949.75	2362.78	3324.9	2519.01	2123.95	2961.36	1644.29	2297.38	1865.57
Chromosome	BB_0615_rpsD_30S_ribosomal_protein_S4	4703.23	5410.32	5136.91	5721.98	4526.28	4663.98	5073.04	3150.02	3844.67
Chromosome	BB_0616_-_integral_membrane_protein	237.241	331.402	304.268	250.837	294.893	308.005	365.975	154.052	223.494
Chromosome	BB_0617_-_hypothetical_protein	235.392	214.914	188.552	222.417	284.552	216.795	169.791	189.783	239.023
Chromosome	BB_0618_cdd_cytidine_deaminase	519.064	607.711	551.978	481.363	710.033	596.284	489.484	435.577	551.557
Chromosome	BB_0619_-_DHH_family_protein	791.677	809.631	723.472	879.669	1059.34	1057.32	916.017	1201.33	980.965
Chromosome	BB_0620_-_beta-glucosidase	66.5532	99.0197	69.7149	97.4142	83.2501	85.4783	23.6289	6.36013	55.4101
Chromosome	BB_0621_-_4-methyl-5(b-hydroxyethyl)-thiazole_monophosphate_biosynthesis_protein	545.006	540.661	573.286	380.626	656.098	695.17	1029.39	1967.75	611.655
Chromosome	BB_0622_ackA_acetate_kinase	110.676	140.047	126.588	140.21	124.406	131.749	98.6088	44.5633	92.9267
Chromosome	BB_0623_mfd_transcription-repair_coupling_factor	59.4575	61.9306	62.6814	66.5501	55.8597	53.6984	39.0608	18.9481	40.9308
Chromosome	BB_0624_-_hypothetical_protein	1688.49	1502.56	1509.58	1782.41	1918.85	1561.96	2040.29	2416.86	1504.76
Chromosome	BB_0625_-_N-acetylmuramoyl-L-alanine_amidase	371.794	396.957	333.667	357.196	370.616	396.667	317.383	386.342	434.265
Chromosome	BB_0626_rnmV_ribonuclease_M5	136.894	144.234	156.969	117.092	121.387	148.221	142.855	95.9315	130.653
Chromosome	BB_0627_-_aminopeptidase	136.309	157.171	152.583	169.181	154.589	162.345	175.183	60.4747	105.786
Chromosome	BB_0628_-_lipoprotein	1108.49	1126.35	1070.46	1400.68	2086.87	1578.9	2537.62	3382.9	1370.97
Chromosome	BB_0629_-_PTS_system_fructose-specific_transporter_subunit_IIABC	443.715	427.589	456.2	484.918	508.657	432.285	673.476	336.159	356.623
Chromosome	BB_0630_pfkB_1-phosphofructokinase	53.7065	53.1307	46.8183	93.1869	59.7971	91.7329	68.77	106.102	78.5076
Chromosome	BB_0631_-_hypothetical_protein	8556.87	10923.2	10570.6	10643.2	9297.61	11385.7	18127.1	1892.45	7267.33
Chromosome	BB_0632_recD_exodeoxyribonuclease_V_subunit_alpha	71.6093	90.4088	72.9695	81.783	48.5953	52.5855	14.0757	2.76867	40.0111
Chromosome	BB_0633_recB_exodeoxyribonuclease_V_subunit_beta	91.0397	115.434	99.7214	75.5118	72.4769	73.5277	29.3948	8.45052	57.2961
Chromosome	BB_0635_pncB_nicotinate_phosphoribosyltransferase	163.449	213.089	163.869	171.428	159.786	165.561	95.6372	42.3612	122.666
Chromosome	BB_0636_zwf_glucose-6-phosphate_1-dehydrogenase	1070.83	1056.98	973.858	1374.72	1634.87	1223.5	494.515	588.786	1277.29
Chromosome	BB_0637_-_Na+/H+_antiporter_family	2333.95	1847.23	2116.21	3200.15	2839.82	1592.01	1362.15	1708.84	2340.68
Chromosome	BB_0638_-_Na+/H+_antiporter	923.155	1007.11	951.724	1309.32	1322.09	880.913	588.073	504.016	956.314
Chromosome	BB_0639_-_spermidine/putrescine_ABC_transporter_substrate-binding_protein	387.746	411.146	414.977	322.284	258.949	221.274	65.4242	40.2852	196.215
Chromosome	BB_0640_-_spermidine/putrescine_ABC_transporter_permease	238.648	324.877	257.833	205.198	241.229	191.185	45.1385	13.318	144.032
Chromosome	BB_0641_-_spermidine/putrescine_transport_system_permease	372.889	577.476	397.486	350.708	436.644	357.007	63.6081	22.3509	255.592
Chromosome	BB_0642_-_spermidine/putrescine_ABC_transporter_ATP-binding_protein	727.314	852.084	837.73	617.161	784.789	665.41	174.966	105.866	582.708
Chromosome	BB_0643_ylqF_ribosome_biogenesis_GTPase_A	75.7941	82.8043	100.29	82.6747	107.687	114.293	58.5146	79.522	77.8808
Chromosome	BB_0644_-_N-acetylmannosamine-6-phosphate_2-epimerase	340.029	398.469	417.768	318.002	362.597	409.437	291.996	250.983	315.044
Chromosome	BB_0645_-_PTS_system_glucose-specific_transporter_subunit_IIBC	814.965	957.514	844.302	819.431	872.303	759.165	849.512	608.755	728.662
Chromosome	BB_0646_-_hypothetical_protein	471.684	690.847	519.844	589.912	459.177	405.349	532.723	175.834	349.404
Chromosome	BB_0647_bosR_oxidative_stress_regulator_BosR	480.879	659.486	407.673	581.088	463.268	487.857	385.489	79.5062	369.86
Chromosome	BB_0648_-_hypothetical_protein	139.121	165.767	148.086	160.261	123.006	117.434	126.912	36.0583	102.978
Chromosome	BB_0649_groL_chaperonin_GroEL	4745.05	3895.73	4732.52	3841.51	3027.9	4146.48	3627.89	4733.75	4936.75
Chromosome	BB_0650_-_hypothetical_protein	4677.32	4453.72	4841.44	4785.19	5569.91	4344.74	3875.03	3999.24	5521.58
Chromosome	BB_0651_-_protein_translocase_subunit_YajC	5182.52	4421.06	5611.27	4940.82	4718.55	4600.57	4686.77	5586.68	5346.06
Chromosome	BB_0652_secD_protein_translocase_subunit_SecD	3115.83	3111.42	3441.32	3507.62	3284.48	2908.3	3146.69	3401.35	3329.69
Chromosome	BB_0653_secF_protein_translocase_subunit_SecF	3254.39	3159.03	3171.52	4046.11	4197.67	2829.78	2725.5	2601.42	3018.67
Chromosome	BB_0654_-_hypothetical_protein	1280.73	1309.73	1184.58	1375.13	1511.88	1099.38	952.278	865.411	1282.98
Chromosome	BB_0655_-_heat_shock_protein	57.3112	82.8333	87.8319	90.2569	102.251	102.145	151.756	61.1109	67.1183
Chromosome	BB_0656_-_oxygen-independent_coproporphyrinogen_III_oxidase	190.918	228.509	190.858	181.216	332.655	338.248	502.462	371.573	299.449
Chromosome	BB_0657_rpiA_ribose_5-phosphate_isomerase_A	152.551	260.014	242.754	258.851	232.964	259.808	417.825	194.516	193.554
Chromosome	BB_0658_-_2,3-bisphosphoglycerate-dependent_phosphoglycerate_mutase	493.335	416.655	492.377	362.627	368.531	475.142	412.804	559.103	477.252
Chromosome	BB_0659_lysS_lysine--tRNA_ligase	714.124	858.34	760.574	686.106	691.57	642.691	929.053	341.305	534.212
Chromosome	BB_0660_era_GTPase_Era	370.945	364.996	417	367.502	343.676	335.766	259.891	197.769	310.301
Chromosome	BB_0661_-_hypothetical_protein	1409.33	1328.22	1325.37	1757.48	1843.97	1540.63	2075.52	2742.14	1562.48
Chromosome	BB_0662_-_hypothetical_protein	1602.3	1776.54	1646.96	2118.14	2337.58	1275.65	1521.56	1185.73	1345.46
Chromosome	BB_0663_-_hypothetical_protein	582.127	573.939	461.656	772.429	739.647	550.13	679.235	787.29	674.465
Chromosome	BB_0664_-_lipoprotein	417.515	531.162	444.156	531.653	555.306	485.046	775.024	160.624	379.356
Chromosome	BB_0665_-_hypothetical_protein	635.427	638.952	573.335	655.306	937.099	690.325	508.307	563.487	735.514
Chromosome	BB_0666_-_N-acetylmuramoyl-L-alanine_amidase_domain-containing_protein	762.116	811.98	773.59	896.59	964.778	887.582	855.645	892.542	845.272
Chromosome	BB_0667_-_hypothetical_protein	1496.7	1811.87	1608.07	1875.73	1947.28	1798.81	1380.59	1166.26	1705.84
Chromosome	BB_0668_-_flagellar_filament_outer_layer_protein	2269.11	2427.36	2205.65	1912.42	1946.87	2161.05	1598.48	1413.36	2027.28
Chromosome	BB_0669_-_chemotaxis_protein_CheA	706.681	613.301	662.227	501.646	484.6	574.464	341.813	465.225	601.968
Chromosome	BB_0670_-_purine-binding_chemotaxis_protein	1057.95	881.031	981.083	1038.48	976.674	904.554	825.668	1144.31	1111.47
Chromosome	BB_0671_-_chemotaxis_protein_CheX	777.404	765.284	740.686	617.841	571.725	786.739	585.874	864.004	826.49
Chromosome	BB_0672_-_chemotaxis_protein_CheY	1210.83	1219.43	1102.29	1135.05	1009.52	1131.35	812.594	1380.67	1181.37
Chromosome	BB_0673_-_hypothetical_protein	117.645	177.842	144.624	137.381	129.926	126.434	97.2535	16.6674	92.7182
Chromosome	BB_0674_-_membrane_protein	233.126	294.628	228.229	220.161	234.915	171.771	202.436	70.126	174.191
Chromosome	BB_0675_-_hypothetical_protein	222.799	289.694	263.801	270.062	262.936	216.822	217.206	82.7358	205.304
Chromosome	BB_0676_-_phosphoglycolate_phosphatase	343.393	363.854	360.084	469.413	391.024	322.099	453.198	261.685	339.136
Chromosome	BB_0677_rbsA_sugar_ABC_transporter_ATP-binding_protein	930.839	787.913	987.646	811.689	1002.43	1112.67	633.577	941.738	1083.31
Chromosome	BB_0678_-_sugar_ABC_transporter_permease	1216.78	1427.72	1410.04	1657.27	1952.32	1561.21	1233.49	1000.68	1409.42
Chromosome	BB_0679_-_ribose/galactose_ABC_transporter_permease	1620.58	1646.13	1674.31	1841.22	1862.81	1405.61	1338.28	832.586	1446.1
Chromosome	BB_0680_-_methyl-accepting_chemotaxis_protein	523.75	476.315	535.227	455.269	448.255	375.608	198.71	201.038	446.832
Chromosome	BB_0681_-_methyl-accepting_chemotaxis_protein	427.757	361.028	411.946	332.773	306.095	308.094	150.778	149.828	328.741
Chromosome	BB_0682_trmU_tRNA-specific_2-thiouridylase_MnmA	195.688	268.102	227.688	232.731	243.843	266.176	358.793	323.983	172.725
Chromosome	BB_0683_-_3-hydroxy-3-methylglutaryl-CoA_synthase	2270.22	2339.04	2160.97	1878.45	2977.74	2443.71	664.169	584.456	2216.22
Chromosome	BB_0684_fni_isopentenyl-diphosphate_delta-isomerase	1969.46	1825.07	1913.98	1714.54	1972.59	1783.79	456.747	486.245	2141.93
Chromosome	BB_0685_-_3-hydroxy-3-methylglutaryl-CoA_reductase	596.996	609.793	594.002	513.134	649.223	609.029	101.86	125.939	729.687
Chromosome	BB_0686_mvaD_diphosphomevalonate_decarboxylase	528.477	586.624	504.144	539.827	607.653	539.464	308.746	462.546	632.307
Chromosome	BB_0687_-_phosphomevalonate_kinase	1588.85	1245.09	1391.86	1467.35	1461.85	1207.57	928.83	1468.97	1735.21
Chromosome	BB_0688_mvk_mevalonate_kinase	322.972	385.755	260.643	209.723	346.6	344.792	133.276	159.476	420.266
Chromosome	BB_0689_-_hypothetical_protein	62.1877	104.495	58.3039	98.0306	98.5556	129.436	36.1038	15.8741	69.9593
Chromosome	BB_0690_napA_neutrophil_activating_protein_A_(napA)	2265.38	2329.9	2297.07	2316.45	2820.26	2882.14	2971.68	2938.64	2793.69
Chromosome	BB_0691_fusA_elongation_factor_G	1814.2	2032.73	2060.75	1876.87	1765.5	2007.09	2766.31	4352.84	2403.07
Chromosome	BB_0693_-_xylose_operon_regulatory_protein	598.127	655.701	552.003	667.227	699.501	695.939	322.251	367.883	640.771
Chromosome	BB_0694_ffh_signal_recognition_particle_protein	2191.3	2350.38	2166.17	1975.89	2094.84	2802.36	2830.77	3251.22	2537.64
Chromosome	BB_0695_rpsP_30S_ribosomal_protein_S16	1962.43	1911.1	2492.4	1824.81	1604.09	2311.19	2035.08	1692.73	2015.35
Chromosome	BB_0696_-_hypothetical_protein	2709.53	1847.52	2919	1834.79	1418.38	2492.47	2649.45	2507.78	2457.42
Chromosome	BB_0697_rimM_ribosome_maturation_factor_RimM	4314.19	3787.11	4066.62	3820.57	3828.15	4934.16	5609.58	6321.52	5773.55
Chromosome	BB_0698_trmD_tRNA_(guanine-N(1)-)-methyltransferase	1965.96	2057.19	2032.96	1804.05	2397.93	3513.02	6479.76	5421.67	3128.33
Chromosome	BB_0699_rplS_50S_ribosomal_protein_L19	2344.46	2149.02	2472.77	1668.54	2206.83	2920.34	4289.16	4027.83	2397.25
Chromosome	BB_0701_-_hypothetical_protein	667.005	752.837	669.739	736.109	983.13	773.887	632.981	518.295	742.911
Chromosome	BB_0702_coaD_phosphopantetheine_adenylyltransferase	766.885	816.152	798.895	728.959	756.835	854.294	731.22	537.973	856.485
Chromosome	BB_0703_rpmF_50S_ribosomal_protein_L32	1284.81	1038.17	1703.55	1029.03	1055.17	1677.1	2046.25	2122.35	1525.84
Chromosome	BB_0704_acpP_acyl_carrier_protein	5319.62	3985.32	4818.42	4041.46	3237.49	3797.65	5801.17	9659.11	5225.35
Chromosome	BB_0705_rnc_ribonuclease_III	2138.75	1725.14	1935.16	1686.57	1511.87	2035.2	2890.6	4372.86	2464.28
Chromosome	BB_0706_-_polynucleotide_adenylyltransferase	69.4991	96.3903	83.9822	88.9572	100.031	99.7508	69.6348	9.81757	54.0573
Chromosome	BB_0707_-_hypothetical_protein	419.62	352.039	428.156	547.24	527.208	443.205	515.206	671.126	521.21
Chromosome	BB_0708_-_hypothetical_protein	778.207	902.022	666.761	1241.25	1222.75	788.812	773.783	639.008	789.737
Chromosome	BB_0709_-_hypothetical_protein	746.464	981.614	796.195	928.443	1147.3	828.996	375.65	407.956	771.496
Chromosome	BB_0712_-_RNA_polymerase_sigma_factor_RpoD	1861.25	1618.67	1891.79	1450.97	1516.32	1642.62	646.628	790.222	1841.87
Chromosome	BB_0713_-_hypothetical_protein	1588.69	1522.58	1669.04	1118.24	1054.68	1121.26	261.687	275.898	1199.66
Chromosome	BB_0714_-_hypothetical_protein	1094.55	946.91	992.646	1060.53	1134.88	1454.25	1520.99	2140.69	1728.66
Chromosome	BB_0715_-_cell_division_protein_FtsA	2006.69	1628.42	2036.8	1885.86	2014.04	2669.4	3472.69	4262.48	2924.42
Chromosome	BB_0716_mreC_rod_shape-determining_protein_MreC	1211.79	1301.08	1280.35	1406.95	1511.64	1427.02	1352.21	1066.43	1513.5
Chromosome	BB_0717_-_integral_membrane_protein	456.049	1014.43	872.488	923.895	1368.02	800.626	652.279	169.991	555.292
Chromosome	BB_0718_-_penicillin-binding_protein	360.915	433.04	391.96	421.371	388.963	403.895	233.755	188.02	394.882
Chromosome	BB_0719_mrdB_rod_shape-determining_protein_RodA	994.208	1212	1135.54	1318.76	1302.86	797.561	597.261	405.883	857.451
Chromosome	BB_0720_thrS_threonine--tRNA_ligase	841.322	754.509	819.027	787.849	809.033	806.776	620.652	882.968	891.485
Chromosome	BB_0721_pgsA_CDP-diacylglycerol--glycerol-3-phosphate_3-phosphatidyltransferase	715.653	1128.19	965.174	1118.21	1514.38	1009.04	957.104	546.485	995.539
Chromosome	BB_0722_-_hypothetical_protein	213.537	289.111	248.847	240.163	308.465	235.836	112.022	94.4534	226.083
Chromosome	BB_0723_-_adenylyl_cyclase	23.4859	29.7669	26.3661	33.8361	60.1093	50.8668	93.9691	23.4248	35.3633
Chromosome	BB_0724_-_potassium_transporter	765.471	789.179	661.198	1022.1	1117.23	833.025	701.457	651.955	694.507
Chromosome	BB_0725_-_lectin	1346.56	1360.88	1369.37	1254.23	1523.97	1670.84	1976.61	2634.39	1742.92
Chromosome	BB_0726_-_ATP-binding_protein	510.001	507.518	515.413	495.764	662.238	647.693	754.314	765.069	519.368
Chromosome	BB_0727_-_phosphofructokinase	667.003	725.825	648.635	726.18	747.621	881.472	1116.6	1219.02	821.188
Chromosome	BB_0728_cdr_CoA-disulfide_reductase	289.672	372.235	340.901	283.502	194.484	235.587	237.33	158.002	248.609
Chromosome	BB_0729_-_dicarboxylate/amino_acid:cation_symporter	173.866	242.81	208.751	136.634	149.813	141.789	127.985	53.0137	121.954
Chromosome	BB_0730_pgi_glucose-6-phosphate_isomerase	368.305	434.273	365.231	302.379	309.585	347.234	220.537	89.6997	268.364
Chromosome	BB_0731_-_hypothetical_protein	303.428	483.179	472.672	297.522	304.5	366.319	316.582	92.4341	194.284
Chromosome	BB_0732_-_penicillin-binding_protein	511.635	584.308	573.827	494.82	391.51	388.783	552.965	278.055	334.578
Chromosome	BB_0733_-_hypothetical_protein	2111.95	2099.21	1700.25	2295.64	2256.52	2184.36	1232.48	1321.11	2426.71
Chromosome	BB_0734_-_Sua5/YciO/YrdC/YwlC_family_protein	480.453	517.326	581.095	488.904	386.243	347.494	425.404	195.277	394.463
Chromosome	BB_0735_-_rare_lipoprotein_A	1297.55	1308.11	1372.99	1313.34	1951.93	1529.24	2225.87	2347.95	1450.59
Chromosome	BB_0737_-_tRNA-dihydrouridine_synthase	276.939	292.892	294.312	307.194	300.056	244.475	363.524	302.983	294.345
Chromosome	BB_0738_valS_valine--tRNA_ligase	645.006	644.579	659.325	646.377	695.482	729.289	1536.77	1900.79	817.787
Chromosome	BB_0739_-_hypothetical_protein	607.345	740.419	494.971	567.202	738.033	611.794	103.065	28.5814	428.135
Chromosome	BB_0740_-_hypothetical_protein	109.463	139.902	115.206	92.2122	121.59	106.027	131.848	86.4481	91.5673
Chromosome	BB_0741_groS_chaperonin_GroS	1960.53	2693.79	2282.34	2228.83	2804.32	3181.07	2477.66	1004.11	1977.26
Chromosome	BB_0742_-_ABC_transporter_ATP-binding_protein	761.976	780.569	780.094	799.537	886.499	898.184	1049.56	1117.88	808.698
Chromosome	BB_0743_-_hypothetical_protein	507.21	500.329	534.031	516.654	514.086	470.454	406.477	396.147	560.782
Chromosome	BB_0744_p83/100_p83/100_antigen	1555.99	1300.42	1527.16	1446.02	1314.75	1537.16	1866.34	2106.21	1488.32
Chromosome	BB_0745_-_endonuclease_III	62.2941	67.0065	44.2618	45.8786	95.4011	91.5166	149.159	168.971	75.8563
Chromosome	BB_0746_-_oligopeptide_ABC_transporter_permease	293.444	381.55	327.225	180.669	269.238	225.201	250.255	59.8864	178.746
Chromosome	BB_0747_-_oligopeptide_ABC_transporter_permease	230.433	352	255.071	271.794	339.747	274.272	224.671	52.1553	171.39
Chromosome	BB_0748_-_hypothetical_protein	953.333	1003.03	978.041	1502.38	1209.83	1034.73	1742.13	389.317	744.434
Chromosome	BB_0749_-_hypothetical_protein	2720.54	1911.24	2291.63	2452.24	2861.73	3136.25	5398.42	9496.98	3573.12
Chromosome	BB_0751_-_hypothetical_protein	202.66	325.346	252.484	198.574	206.836	224.204	119.446	29.6575	179.865
Chromosome	BB_0752_-_hypothetical_protein	456.557	634.93	610.164	402.937	351.272	334.965	182.837	50.9704	307.756
Chromosome	BB_0753_-_hypothetical_protein	803.605	1086.67	851.994	901.544	783.233	569.35	349.289	78.6717	498.179
Chromosome	BB_0754_-_ABC_transporter_ATP-binding_protein	510.959	591.531	660.11	410.659	380.881	414.199	203.376	80.2178	341.309
Chromosome	BB_0755_rnz_ribonuclease_Z	315.364	319.1	397.121	355.862	273.965	294.877	139.099	56.959	252.451
Chromosome	BB_0756_-_hypothetical_protein	37.5422	49.1144	38.3596	39.0051	28.4322	36.8647	46.4758	14.2611	29.0492
Chromosome	BB_0757_clpP_ATP-dependent_Clp_protease_proteolytic_subunit	1756.72	1765.42	1757.23	1983.16	2162.27	2100	2255.66	2591.09	2174.41
Chromosome	BB_0758_-_hypothetical_protein	740.06	860.153	761.299	930.468	1266.18	804.95	530.511	398.458	861.87
Chromosome	BB_0759_-_membrane_protein	87.0561	126.506	102.693	105.22	123.291	145.863	148.132	51.4459	76.7337
Chromosome	BB_0760_-_protein_Gp37	296.778	322.956	393.508	312.033	418.536	616.704	996.315	480.3	322.101
Chromosome	BB_0761_-_peptidoglycan-binding_protein	145.643	153.666	129.322	143.889	203.72	186.026	357.247	317.59	160.555
Chromosome	BB_0763_-_acetoacetate_metabolism_regulatory_protein_AtoC	215.808	194.086	215.593	187.36	146.331	142.85	115.282	109.996	134.777
Chromosome	BB_0764_-_sensory_transduction_histidine_kinase	157.02	162.284	165.718	163.139	105.375	126.311	46.6523	24.4705	122.228
Chromosome	BB_0765_-_hypothetical_protein	136.429	164.55	143.42	111.407	105.079	98.7923	34.6085	7.83323	87.2956
Chromosome	BB_0766_cvpA_colicin_V_production_protein	294.48	358.123	280.054	329.764	306.958	294.864	107.715	32.7806	243.762
Chromosome	BB_0767_murG_UDP-N-acetylglucosamine--N-acetylmuramyl-(pentapeptide)_pyrophosphoryl-undecaprenol_N-acetylglucosamine_transferase	201.481	255.153	199.494	293.732	187.457	208.378	67.7255	30.0405	197.72
Chromosome	BB_0768_-_pyridoxal_kinase	425.674	539.213	471.903	435.054	440.522	415.911	126.785	117.444	388.262
Chromosome	BB_0769_-_tRNA_N6-adenosine_threonylcarbamoyltransferase	388.538	521.693	411.121	452.201	439.463	411.98	161.643	57.7751	341.531
Chromosome	BB_0770_-_divergent_polysaccharide_deacetylase_superfamily_protein	414.897	413.657	441.652	481.848	463.637	440.676	192.505	100.532	375.119
Chromosome	BB_0771_rpoS_RNA_polymerase_sigma_factor	41.9352	69.1122	67.8502	43.3526	41.8198	44.5848	38.432	15.1191	30.3673
Chromosome	BB_0771a_-_hypothetical_protein	333.291	334.293	300.824	225.433	334.913	251.397	147.219	62.1832	201.576
Chromosome	BB_0772_-_flagellar_basal_body_P-ring_protein	421.658	523.989	445.178	509.726	512.052	418.97	338.805	77.104	318.2
Chromosome	BB_0773_-_hypothetical_protein	248.052	312.951	295.067	230.148	315.317	230.166	93.6947	6.29305	127.395
Chromosome	BB_0774_flgG_flagellar_basal_body_rod_protein_FlgG	780.292	845.137	981.91	785.024	718.831	710.744	900.951	391.638	620.668
Chromosome	BB_0775_-_flagellar_hook-basal_body_complex_protein	664.279	786.938	751.75	674.01	804.322	810.955	731.564	518.539	730.039
Chromosome	BB_0776_-_hypothetical_protein	1296.5	1141.85	1324.69	1099.92	1608.16	1454.41	288.683	313.529	1736.02
Chromosome	BB_0777_apt_adenine_phosphoribosyltransferase	1776.13	1584.31	1679.08	1594.07	1537.45	1516.61	260.112	309.927	1972.59
Chromosome	BB_0778_rplU_50S_ribosomal_protein_L21	6618.82	4680.27	5944.33	5544.67	5257.81	5510.72	2753.74	5044.6	6630.36
Chromosome	BB_0779_-_hypothetical_protein	12053.2	8910.97	9663.16	10560.7	14025.6	7806.51	3633.99	6007.39	9488.46
Chromosome	BB_0780_rpmA_50S_ribosomal_protein_L27	2286.96	1397.21	1995.4	1766.66	1621.68	2045.42	779.266	1393.46	2836.27
Chromosome	BB_0781_-_GTPase_Obg	1290.9	1051.04	1225.37	1384.47	1058.95	1355.92	679.972	1035.18	1904.83
Chromosome	BB_0782_nadD_nicotinate-nucleotide_adenylyltransferase	364.551	469.196	397.587	327.122	417.56	377.523	91.3269	47.6799	346.045
Chromosome	BB_0783_-_hypothetical_protein	366.658	375.813	404.442	380.8	394.715	434.418	279.361	206.948	397.279
Chromosome	BB_0784_-_ribosomal_silencing_factor_RsfS	414.881	475.973	428.118	348.802	393.964	538.748	218.194	358.956	514.598
Chromosome	BB_0785_-_septation_protein_SpoVG	1105.68	1457.11	1371.74	1079.52	1589.54	1889.33	1293.05	944.13	1603.96
Chromosome	BB_0786_-_50S_ribosomal_protein_L25/general_stress_protein_Ctc	7034.73	5888.25	6729.4	6771.86	6629.71	7367.64	5652.13	9316.36	9623.05
Chromosome	BB_0787_pth_peptidyl-tRNA_hydrolase	2899.04	2820.98	2764.69	2892.21	3324.48	3646.96	2457.58	2840.1	4180.45
Chromosome	BB_0788_tilS_tRNA(Ile)-lysidine_synthase	582.909	469.87	498.556	409.259	489.555	506.32	195.808	284.511	505.038
Chromosome	BB_0789_-_ATP-dependent_zinc_metalloprotease_FtsH	1991.39	1523.02	1766.71	1770.43	1617.28	1726.42	2646.68	3438.13	1970.75
Chromosome	BB_0790_-_hypothetical_protein	953.766	1125.01	892.197	881.453	1130.59	844.728	732.293	620.688	875.05
Chromosome	BB_0791_-_thymidine_kinase	685.027	653.391	681.474	578.558	623.342	543.082	499.044	462.685	643.288
Chromosome	BB_0792_-_hypothetical_protein	145.474	197.174	144.084	140.287	155.491	142.505	142.481	23.1722	114.295
Chromosome	BB_0793_tmk_thymidylate_kinase	100.473	81.4481	74.5416	98.1137	99.9486	112.211	22.0217	25.669	83.3584
Chromosome	BB_0794_-_hypothetical_protein	522.241	590.069	530.228	655.307	797.527	680.36	653.338	597.987	655.294
Chromosome	BB_0795_-_outer_membrane_protein	2688.24	2456.08	2581.51	3094.79	2788.66	2220	1769.13	1984.24	2724.37
Chromosome	BB_0796_-_hypothetical_protein	1604.55	1468.95	1602.07	1842.77	1806.83	1279.59	902.476	989.698	1680.94
Chromosome	BB_0797_mutS_DNA_mismatch_repair_protein_MutS	316.335	329.004	341.078	327.523	388.623	370.698	218.823	259.158	355.253
Chromosome	BB_0798_-_competence_protein_F	209.377	289.481	245.417	308.035	331.927	258.067	137.436	106.87	224.025
Chromosome	BB_0799_-_hypothetical_protein	529.448	676.344	723.894	560.03	663.687	944.476	1131.01	1084.16	678.929
Chromosome	BB_0800_-_transcription_termination/antitermination_protein_NusA	1473.11	1300.57	1491.08	1154.47	1248.38	1608.17	1712.01	2100.39	1517.78
Chromosome	BB_0801_-_translation_initiation_factor_IF-2	2569.02	2005.92	2408.61	2225.52	2034.28	2284.99	2829.68	2645.14	2228.43
Chromosome	BB_0802_rbfA_ribosome-binding_factor_A	1323.72	1581.13	1246.63	1571.23	1623.61	1661.5	1409.61	1199.61	1527.33
Chromosome	BB_0803_truB_tRNA_pseudouridine_synthase_B	786.506	928.678	765.837	808.157	999.58	969.896	636.829	532.802	939.468
Chromosome	BB_0804_rpsO_30S_ribosomal_protein_S15	2245.7	2100.25	2101.36	2159.15	1863.16	2695.16	3773.29	5798.27	2505.28
Chromosome	BB_0805_-_polyribonucleotide_nucleotidyltransferase	3154.53	2439.24	2865.04	2966.2	2917.14	2990.33	4744.46	8348.17	3866.16
Chromosome	BB_0806_-_lipoprotein	1651.71	1446.61	1512.44	1494.98	1738.27	1504.58	1469.42	2035.55	1701.61
Chromosome	BB_0807_-_integral_membrane_protein	717.088	878.758	778.563	1014.9	1121.71	631.001	335.086	222.176	648.272
Chromosome	BB_0808_-_hypothetical_protein	511.512	618.662	572.43	637.084	721.344	489.655	198.452	163.82	500.511
Chromosome	BB_0809_tgt_queuine_tRNA-ribosyltransferase	323.446	341.708	317.816	329.895	379.039	316.781	118.804	92.4358	319.254
Chromosome	BB_0810_mviN_integral_membrane_protein_MviN	304.714	435.075	395.244	491.937	556.106	334.002	214.345	124.238	311.388
Chromosome	BB_0811_-_hypothetical_protein	201.851	227.936	222.416	263.869	245.091	187.846	126.35	145.379	182.823
Chromosome	BB_0812_coaBC_bifunctional_phosphopantothenoylcysteine_decarboxylase/phosphopantothenate--cysteine_ligase	73.0571	82.0445	69.8459	69.8376	82.3317	99.0742	129.052	34.2896	60.756
Chromosome	BB_0814_panF_sodium/panthothenate_symporter	599.061	619.176	602.709	677.002	714.479	431.549	586.228	497.51	517.765
Chromosome	BB_0816_-_hypothetical_protein	1170.11	1082.14	1242.63	887.743	975.32	1183.31	2222.37	2853.96	1266.75
Chromosome	BB_0817_murC_UDP-N-acetylmuramate--L-alanine_ligase	770.309	772.464	650.306	720.282	802.916	719.322	1211.53	1274.85	794.819
Chromosome	BB_0818_-_hypothetical_protein	722.168	607.638	738.356	640.777	491.311	629.608	723.803	777.185	596.849
Chromosome	BB_0819_-_cytidylate_kinase	287.313	366.351	409.342	268.754	306.716	344.005	424.531	442	346.215
Chromosome	BB_0820_rpoZ_DNA-directed_RNA_polymerase_subunit_omega	583.337	787.279	678.063	589.595	775.912	810.027	1063.7	653.534	808.397
Chromosome	BB_0821_miaA_tRNA_dimethylallyltransferase	734.206	736.849	718.313	618.245	747.642	744.952	520.691	450.391	715.702
Chromosome	BB_0823_-_lipoprotein	95.8248	102.377	98.0119	123.397	111.576	107.221	130.992	57.8418	135.48
Chromosome	BB_0824_-_hypothetical_protein	1902.73	2204.53	2049.3	3192.02	3810.33	2476.94	4176.45	3783.57	2793.67
Chromosome	BB_0825_-_hypothetical_protein	88.2255	121.867	81.7231	83.6229	63.9792	102.184	127.998	33.1674	71.2125
Chromosome	BB_0826_-_hypothetical_protein	57.3639	93.8223	60.7149	51.1813	95.9762	73.1416	52.9598	36.3653	72.3853
Chromosome	BB_0827_-_ATP-dependent_helicase	535.572	607.056	587.56	477.773	445.959	446.977	779.065	349.589	361.225
Chromosome	BB_0828_topA_DNA_topoisomerase_I	222.826	272.87	252.732	255.552	266.412	247.804	298.979	118.614	183.929
Chromosome	BB_0829_-_exonuclease_SbcD	775.488	722.333	706.053	729.972	814.171	875.219	1184.8	1532.38	879.57
Chromosome	BB_0830_-_exonuclease_SbcC	301.975	307.103	309.317	241.245	305.55	307.448	196.652	208.165	286.097
Chromosome	BB_0831_-_xylose_operon_regulatory_protein	1201.72	1126.36	1141.16	1240.39	1471.29	1388.04	814.119	872.56	1320.64
Chromosome	BB_0832_-_lipoprotein	748.647	892.128	606.296	749.2	648.023	486.667	477.842	141.105	472.741
Chromosome	BB_0833_ileS_isoleucine--tRNA_ligase	601.727	762.901	693.951	594.739	578.621	588.646	460.385	246.849	487.419
Chromosome	BB_0834_-_ATP-dependent_Clp_protease_subunit_C	790.454	959.72	926.372	779.604	770.035	759.076	409.858	142.599	585.345
Chromosome	BB_0835_-_phosphomannomutase	80.865	105.496	91.3781	78.7398	77.6416	79.3863	31.6283	10.0453	57.5961
Chromosome	BB_0836_uvrB_excinuclease_ABC_subunit_B	878.379	755.804	830.331	643.848	742.12	674.001	159.695	216.091	774.868
Chromosome	BB_0837_uvrA_excinuclease_ABC_subunit_A	584.64	544.84	583.165	484.965	486.591	501.887	146.23	162.115	580.851
Chromosome	BB_0838_-_hypothetical_protein	279.034	328.51	287.65	281.086	275.695	217.546	65.0143	43.7806	244.375
Chromosome	BB_0838a_-_hypothetical_protein	122.438	185.557	106.424	174.676	136.071	179.446	76.0133	28.4795	123.823
Chromosome	BB_0839_-_hypothetical_protein	411.275	383.661	361.299	324.24	285.575	352.822	298.862	201.273	280.405
Chromosome	BB_0840_-_lipoprotein	235.486	297.81	201.861	284.152	300.484	298.277	486.69	143.899	195.433
Chromosome	BB_0841_arcA_arginine_deiminase	412.93	278.049	444.15	471.811	442.24	454.11	506.764	737.268	553.832
Chromosome	BB_0842_argF_ornithine_carbamoyltransferase	574.069	458.038	633.677	685.879	550.897	744.345	534.236	630.304	800.22
Chromosome	BB_0843_-_arginine-ornithine_antiporter	1785.22	1450.61	1720.37	2133.53	2026.81	1664.46	1543.06	1822.34	2314.61
Chromosome	BB_0844_-_lipoprotein	4.12538	5.19897	6.51277	5.71486	4.67187	7.5526	8.17131	4.01822	4.74505
Chromosome	BB_0852_-_hypothetical_protein	49.4798	62.534	52.6695	55.0695	58.3492	76.016	55.7046	55.6914	67.923
Chromosome	Rfam_ncRNA0_NC_001318_tmRNA_Rfam_annotation	58808	62798	50341.4	62635.8	58022.7	59755.1	100113	107560	59794.4
Chromosome	Rfam_ncRNA1_NC_001318_SRP_bact_Rfam_annotation	13817.8	13546.8	10279	5731.3	5816.55	19972.6	108541	210293	21916
Chromosome	Rfam_ncRNA2_NC_001318_RNaseP_bact_a_Rfam_annotation	27568.5	26918.9	29378	22677.6	18170.4	22958.7	15246.7	14143.1	27386.8
cp26	BB_B01_-_acylphosphatase	351.223	323.403	369.021	329.355	352.196	282.983	297.895	210.523	316.404
cp26	BB_B02_-_hypothetical_protein	300.657	372.795	318.416	347.603	696.331	505.911	237.314	155.892	329.036
cp26	BB_B03_-_telomere_resolvase_ResT	539.321	591.799	546.524	426.777	488.094	475.1	484.501	376.286	556.719
cp26	BB_B04_-_chitibiose_transporter_protein_ChbC	181.425	183.839	195.33	346.296	343.075	158.771	82.8995	49.8779	276.916
cp26	BB_B05_-_chitibiose_transporter_protein_ChbA	217.892	198.132	176.17	247.872	245.394	125.525	58.593	13.4929	199.169
cp26	BB_B06_-_chitibiose_transporter_protein_ChbB	172.975	187.942	210.797	156.385	196.233	103.842	21.6391	11.3504	164.497
cp26	BB_B07_-_alpha3-beta1_integrin-binding_protein	190.337	173.993	192.318	217.514	151.885	94.0981	19.8901	15.2938	141.274
cp26	BB_B09_-_lipoprotein	61.8052	83.221	55.562	58.8625	63.8864	60.647	44.4729	17.6837	38.3718
cp26	BB_B10_-_hypothetical_protein	404.779	432.392	391.226	509.218	665.016	539.666	177.754	123.477	395.413
cp26	BB_B12_-_PF-32_protein	314.512	459.932	343.479	353.657	415.041	370.285	136.192	55.885	239.426
cp26	BB_B13_-_plasmid_partition_protein	179.089	213.632	221.503	283.532	240.582	206.008	36.1968	22.0716	160.512
cp26	BB_B14_-_hypothetical_protein	465.457	612.343	455.595	583.384	801.513	1046.76	734.366	548.749	603.426
cp26	BB_B16_-_oligopeptide_ABC_transporter_OppAIV	696.351	717.245	771.288	842.652	718.072	782.55	563.179	564.177	807.724
cp26	BB_B17_-_inosine_5-monophosphate_dehydrogenase	1688.17	1762.73	1734.36	1410.14	1312.92	1295.3	1937.84	1456.22	1175.5
cp26	BB_B18_guaA_GMP_synthase	1709.29	1771.53	1649.87	1847.3	1710.57	1577.83	2104.09	2619.85	1700.27
cp26	BB_B19_-_outer_surface_protein_C	21.3915	34.2328	29.7406	8.78027	48.1513	31.4708	11.7697	28.3984	7.95301
cp26	BB_B22_-_guanine/xanthine_permease	647.793	931.934	789.256	761.725	902.117	834.796	450.882	219.128	673.574
cp26	BB_B23_-_guanine/xanthine_permease	429.768	571.792	438.965	578.461	607.363	509.57	331.94	263.76	513.759
cp26	BB_B24_-_hypothetical_protein	526.447	536.365	490.54	375.608	525.211	518.023	361.632	333.88	451.97
cp26	BB_B25_-_hypothetical_protein	501.732	507.545	401.467	446.514	671.696	599.66	575.2	606.579	507.039
cp26	BB_B26_-_hypothetical_protein	155.619	212.72	156.96	177.652	205.606	147.567	102.033	52.7711	134.396
cp26	BB_B27_-_lipoprotein	1050.51	1555.78	1059.08	1193.41	1915.2	1543.1	1051.19	671.998	1280.9
cp26	BB_B28_-_hypothetical_protein	485.021	786.679	490.701	691.411	808.865	631.318	468.391	154.939	428.623
cp26	BB_B29_-_PTS_system_transporter_subunit_IIBC	2196.64	2078.9	2611.11	2668.05	1948.45	1723.3	1423.11	829.469	2121.82
cp32-1	BB_P01_-_phage_portal_protein	19.6521	28.5009	22.5505	6.80596	19.7826	22.9861	13.7862	9.25177	15.0693
cp32-1	BB_P02_-_hypothetical_protein	23.8782	19.1062	20.8157	2.00474	16.1155	19.9107	7.88275	6.20211	10.2899
cp32-1	BB_P03_-_hypothetical_protein	0.898956	8.63161	3.46913	7.4719	5.93857	13.9642	2.6709	4.90338	3.00796
cp32-1	BB_P04_-_hypothetical_protein	13.1078	31.4647	15.635	0	18.3079	27.9241	9.73619	9.19247	14.2544
cp32-1	BB_P06_-_hypothetical_protein	9.39826	9.27471	11.7231	0	16.3591	15.6418	11.3761	7.73015	11.3559
cp32-1	BB_P07_-_hypothetical_protein	18.7082	11.0949	10.424	0	13.7089	11.4778	5.44941	5.14509	14.7291
cp32-1	BB_P08_-_hypothetical_protein	5.22944	8.15947	11.0077	36.2215	6.90921	12.7651	5.17908	11.2059	1.09363
cp32-1	BB_P09_-_hypothetical_protein	25.7439	14.2133	7.67683	0	7.5315	10.8544	12.748	11.0331	5.38379
cp32-1	BB_P10_-_hypothetical_protein	2.65399	8.49436	1.5518	0	7.34692	7.85264	1.75228	0	10.3605
cp32-1	BB_P11_-_hypothetical_protein	8.55544	10.5927	6.47682	4.99022	6.11923	10.9916	3.5676	1.05262	6.78009
cp32-1	BB_P12_-_hypothetical_protein	9.35922	6.17826	7.38773	0	9.9366	5.71151	2.31727	2.73483	0.978642
cp32-1	BB_P13_-_hypothetical_protein	2.20096	7.39663	4.63289	12.1959	8.30841	8.30309	2.17976	3.43006	9.20569
cp32-1	BB_P14_-_hypothetical_protein	10.6084	9.16743	5.21037	0	10.4119	8.94568	0	6.61304	8.87412
cp32-1	BB_P15_-_hypothetical_protein	10.2187	9.05709	8.68668	14.1559	6.23131	7.5879	4.28168	6.73762	7.23304
cp32-1	BB_P16_-_hypothetical_protein	7.33116	12.6707	7.20145	2.03116	6.36512	9.27313	2.17817	8.56887	2.45305
cp32-1	BB_P17_-_hypothetical_protein	5.79779	6.57911	3.8831	0	3.18343	7.01778	3.13198	2.46423	1.32271
cp32-1	BB_P18_-_hypothetical_protein	5.5125	7.9395	7.09102	0	11.6184	11.6212	1.8198	0.715907	4.61129
cp32-1	BB_P19_-_hypothetical_protein	60.3275	70.9586	48.1488	8.35712	53.232	70.9528	62.7339	37.6067	44.1568
cp32-1	BB_P20_-_hypothetical_protein	25.179	50.2759	29.7123	11.0983	23.33	37.0806	26.07	20.9577	19.6265
cp32-1	BB_P21_-_hypothetical_protein	18.2079	39.7339	31.3582	6.87908	17.1833	24.4269	16.3933	1.28982	11.0773
cp32-1	BB_P22_-_hypothetical_protein	35.634	70.7898	46.1252	35.7459	64.3583	64.0785	71.7985	75.6402	39.0592
cp32-1	BB_P23_blyA_holin_protein	86.3308	79.3407	43.267	47.8373	54.9358	48.168	43.9711	53.8165	30.9501
cp32-1	BB_P24_blyB_holin_protein	88.0226	135.782	94.1599	67.9648	61.5528	78.1326	42.8729	46.1007	45.8693
cp32-1	BB_P25_-_hypothetical_protein	92.6703	144.234	92.8135	41.4114	58.6797	84.9116	41.4481	5.82342	61.2659
cp32-1	BB_P26_-_hypothetical_protein	239.721	294.87	239.361	149.339	142.164	167.459	105.36	23.2112	136.455
cp32-1	BB_P27_revA_surface_protein	10.3884	19.9494	6.92451	5.75636	16.0781	24.436	10.2883	8.90428	19.118
cp32-1	BB_P28_mlpA_surface_lipoprotein	22.4537	31.2615	30.3276	18.663	29.0305	28.8998	31.1325	5.24891	23.4786
cp32-1	BB_P29_-_hypothetical_protein	9.39156	6.40725	4.68206	0	13.9943	11.8464	17.6232	10.3994	8.68315
cp32-1	BB_P30_-_hypothetical_protein	492.07	613.87	380.712	489.332	704.515	429.307	870.975	205.016	330.898
cp32-1	BB_P31_-_hypothetical_protein	276.899	276.916	281.807	203.435	192.356	206.524	155.077	224.037	197.589
cp32-1	BB_P32_-_PF-32_protein	799.12	865.73	770.547	438.681	395.402	516.384	254.65	440.259	529.234
cp32-1	BB_P33_-_PF-49_protein	661.632	712.971	766.677	413.445	309.315	453.237	158.473	178.623	390.283
cp32-1	BB_P34_bdrA_protein_BdrA	652.836	713.564	746.294	390.722	365.322	476.633	211.854	171.008	477.181
cp32-1	BB_P35_bppA_protein_BppA	6.80221	3.62853	7.55686	0	6.41942	8.97305	10.4793	10.6008	11.0642
cp32-1	BB_P36_bppB_protein_BppB	2.35632	5.65624	9.09319	0	8.22777	9.67353	8.16771	7.34436	7.8844
cp32-1	BB_P37_bppC_site-specific_recombinase	0	3.4076	0.452742	0	2.07041	1.57508	7.02946	0.502795	2.15907
cp32-1	BB_P38_erpA_protein_ErpA	172.856	196.191	236.306	299.32	181.924	342.934	130.254	79.7907	168.172
cp32-1	BB_P39_erpB_protein_ErpB	2295.11	1820.28	2022.76	2722.05	2896.14	1750.25	815.435	348.267	1277.22
cp32-1	BB_P40_-_hypothetical_protein	71.5312	63.331	56.3819	43.7547	66.4538	63.0819	29.441	31.1267	56.7285
cp32-1	BB_P41_-_hypothetical_protein	17.6932	16.1393	25.1392	14.7062	18.3673	16.0979	16.6467	12.4082	16.2807
cp32-1	BB_P42_-_phage_terminase_large_subunit	9.25885	9.06798	10.6542	8.20877	9.71644	11.4238	12.104	6.06032	8.36478
cp32-3	BB_S01_-_phage_portal_protein	8.59778	19.4592	14.6506	10.2089	19.0098	15.0818	13.7862	6.69955	8.21963
cp32-3	BB_S02_-_hypothetical_protein	13.7481	24.6643	20.5618	4.00949	11.3355	18.4656	10.0326	11.8404	3.02644
cp32-3	BB_S03_-_hypothetical_protein	3.59582	7.33687	8.8305	9.96253	6.44759	9.57542	1.7806	7.70532	3.00796
cp32-3	BB_S04_-_hypothetical_protein	6.55391	13.5298	7.8175	25.4214	11.7517	17.598	11.6834	13.7887	4.38595
cp32-3	BB_S06_-_hypothetical_protein	13.0531	12.2827	9.34187	13.0193	18.8228	16.5687	8.27356	6.5096	6.55149
cp32-3	BB_S07_-_hypothetical_protein	11.0048	7.92496	7.72149	9.14691	12.6703	13.6757	6.53929	5.14509	8.28512
cp32-3	BB_S08_-_hypothetical_protein	3.92208	11.2977	4.12787	0	9.8703	11.8948	14.2425	7.13103	3.28088
cp32-3	BB_S09_-_hypothetical_protein	5.14878	3.08985	10.3863	7.13256	10.204	9.99748	12.748	6.01804	1.07676
cp32-3	BB_S10_-_hypothetical_protein	5.30797	8.06964	3.72432	0	5.51019	7.65632	0	0	5.92026
cp32-3	BB_S11_-_hypothetical_protein	5.40344	8.64714	5.52899	3.74267	5.86426	7.6941	5.79735	2.4561	3.39004
cp32-3	BB_S12_-_hypothetical_protein	19.8884	8.98656	6.9773	6.48263	6.6244	7.26919	1.15864	0.911611	4.89321
cp32-3	BB_S13_-_hypothetical_protein	9.90432	8.98162	4.63289	0	4.77733	9.52413	6.53929	1.71503	3.68227
cp32-3	BB_S14_-_hypothetical_protein	4.24338	12.2232	6.69905	0	13.2151	8.00403	4.20251	0	7.0993
cp32-3	BB_S15_-_hypothetical_protein	2.35817	7.73627	5.51535	2.17784	5.56367	7.84956	3.11395	10.1064	4.93162
cp32-3	BB_S16_-_hypothetical_protein	4.3987	8.79906	9.00181	4.06232	6.22674	9.11044	5.08239	3.99881	2.45305
cp32-3	BB_S17_-_hypothetical_protein	3.16243	7.08519	2.58873	0	3.78033	3.62585	4.17597	1.23211	2.64542
cp32-3	BB_S18_-_hypothetical_protein	5.5125	8.38058	7.09102	0	10.4046	11.8251	16.3782	7.87498	10.7597
cp32-3	BB_S19_-_hypothetical_protein	54.2948	81.8196	32.8047	20.8928	49.5314	77.6465	53.7719	43.4827	37.8487
cp32-3	BB_S20_-_hypothetical_protein	42.3465	35.4404	28.9093	23.782	29.9186	37.3346	26.6367	19.6199	17.7117
cp32-3	BB_S21_-_hypothetical_protein	20.6908	33.3765	19.1633	18.3442	17.0271	20.57	15.5736	2.57963	6.92328
cp32-3	BB_S23_blyA_holin_protein	56.7317	60.3936	27.6909	61.5051	50.7457	53.6416	65.9567	44.2064	55.7103
cp32-3	BB_S24_blyB_holin_protein	80.8076	112.921	89.0975	63.9669	64.2764	75.5709	44.302	34.8566	66.3897
cp32-3	BB_S25_-_hypothetical_protein	104.628	114.096	106.447	53.8348	60.3724	73.3026	56.2509	11.6468	33.7588
cp32-3	BB_S26_-_hypothetical_protein	131.917	170.929	110.474	62.8796	53.278	67.0466	95.5268	34.2642	65.2613
cp32-3	BB_S27_-_hypothetical_protein	7.89777	9.09995	2.21658	0	4.47199	6.65988	3.12868	7.38491	3.96396
cp32-3	BB_S29_bdrF_protein_BdrF	168.004	171.99	143.883	184.819	180.467	200.665	329.51	264.391	114.359
cp32-3	BB_S30_mlpC_lipoprotein	170.648	151.996	143.367	161.746	122.055	99.1563	310.213	132.972	114.576
cp32-3	BB_S31_-_hypothetical_protein	3.72479	5.36472	6.16037	10.3198	10.646	10.2731	16.3367	13.2682	5.78657
cp32-3	BB_S33_-_hypothetical_protein	370.532	563.825	329.29	624.277	678.225	440.419	1773.06	292.627	368.215
cp32-3	BB_S34_-_hypothetical_protein	109.698	137.609	149.283	122.551	89.4989	117.79	291.755	306.759	76.2234
cp32-3	BB_S35_-_PF-32_protein	165.778	158.853	153.35	93.7353	104.725	119.373	155.47	217.229	109.809
cp32-3	BB_S37_bdrE_protein_BdrE	242.721	362.215	360.558	164.593	251.488	281.177	343.766	137.551	219.368
cp32-3	BB_S38_bppA_protein_BppA	5.29061	4.17281	2.2538	5.23503	6.49075	3.94143	8.98228	11.7787	5.37404
cp32-3	BB_S39_bppB_protein_BppB	0	2.2625	2.89329	0	5.5593	4.18315	1.16682	7.34436	0
cp32-3	BB_S40_bppC_protein_BppC	1.29051	1.54891	0.679113	0	2.80114	0.572757	1.27808	1.00559	0
cp32-3	BB_S41_erpG_outer_surface_protein_ErpG	246.965	181.311	198.59	340.942	272.792	239.933	87.4123	70.0982	154.765
cp32-3	BB_S42_bapA_BapA_protein	61.975	68.0083	34.1665	76.3141	103.978	89.9397	16.5624	25.2958	45.2598
cp32-3	BB_S44_-_hypothetical_protein	29.0385	23.3608	30.2869	15.221	34.6629	32.9165	49.7451	42.197	52.5215
cp32-3	BB_S45_-_phage_terminase_large_subunit	9.99956	15.8245	12.4732	12.3132	15.0989	18.0808	15.4051	6.34891	8.9844
cp32-4	BB_R01_-_hypothetical_protein	10.2355	14.9384	16.3742	5.67164	14.1414	15.4452	6.89308	9.25177	9.93205
cp32-4	BB_R03_-_hypothetical_protein	12.4513	6.40472	7.17632	7.39227	6.37888	7.89448	10.5697	8.31622	2.97591
cp32-4	BB_R04_-_hypothetical_protein	7.83393	9.08908	7.09984	9.04356	12.6914	16.66	12.2843	12.7174	7.6454
cp32-4	BB_R05_-_hypothetical_protein	6.0957	5.85298	8.85957	4.82533	5.75267	8.5027	8.62429	6.78555	2.18535
cp32-4	BB_R06_-_hypothetical_protein	8.87614	7.26937	6.22792	2.89318	6.99695	8.22644	4.65388	2.03425	4.80443
cp32-4	BB_R07_-_hypothetical_protein	7.70336	3.16998	8.10756	0	6.85444	7.32625	5.44941	2.57254	1.84114
cp32-4	BB_R08_-_hypothetical_protein	9.15151	16.3189	8.25574	0	4.93515	8.99363	9.06338	4.07488	8.74901
cp32-4	BB_R09_-_hypothetical_protein	11.5847	4.32579	5.87052	7.13256	4.61608	13.1395	5.09919	3.00902	7.5373
cp32-4	BB_R10_-_hypothetical_protein	9.73128	5.52133	1.5518	7.35308	6.01112	4.51527	3.50457	0	2.96013
cp32-4	BB_R11_-_hypothetical_protein	4.50286	5.62064	3.31739	1.24756	7.1391	5.19602	4.90545	1.75436	4.52006
cp32-4	BB_R12_-_hypothetical_protein	1.1699	10.1099	4.92516	35.6544	11.4823	9.86533	6.95182	0	3.91457
cp32-4	BB_R13_-_hypothetical_protein	2.20096	6.33997	6.56327	0	6.0236	9.52413	15.2584	2.57254	1.84114
cp32-4	BB_R14_-_hypothetical_protein	2.12169	5.09302	5.95471	17.6349	4.8055	8.47486	6.30377	0	1.77482
cp32-4	BB_R15_-_hypothetical_protein	4.63986	6.49704	7.32498	5.3563	4.81663	6.26362	6.89277	6.62836	6.7923
cp32-4	BB_R16_-_hypothetical_protein	7.56119	3.22672	5.01055	0	6.02569	5.40659	6.65633	3.92788	3.51392
cp32-4	BB_R17_-_hypothetical_protein	2.63536	2.78347	1.10946	2.92059	2.98447	4.44459	1.56599	0.821409	3.08633
cp32-4	BB_R18_-_hypothetical_protein	12.6535	20.3941	15.8541	10.0165	9.72376	18.2517	41.1755	17.6069	10.5849
cp32-4	BB_R19_-_hypothetical_protein	73.9012	115.127	77.7789	25.0714	70.3118	107.433	110.531	86.9654	58.0346
cp32-4	BB_R20_-_hypothetical_protein	45.2077	52.7485	43.7654	7.92733	31.9708	42.6681	58.9408	41.4694	28.243
cp32-4	BB_R21_-_hypothetical_protein	24.0014	34.9659	18.873	13.7582	14.2153	17.6314	20.4916	11.6083	9.6926
cp32-4	BB_R22_-_hypothetical_protein	29.4902	33.0352	25.4335	49.3634	19.5974	21.814	15.82	11.4896	11.3066
cp32-4	BB_R23_blyA_pore-forming_hemolysin	17.2662	39.0782	43.267	13.6678	25.1401	42.6944	36.6426	32.6743	24.7601
cp32-4	BB_R24_blyB_hemolysin_accessory_protein	59.1627	114.999	73.9104	71.9628	42.7602	63.7229	38.5856	26.9858	53.1118
cp32-4	BB_R25_-_hypothetical_protein	107.617	141.364	78.1311	37.2703	59.526	63.6837	60.6918	9.31748	22.5058
cp32-4	BB_R26_-_hypothetical_protein	150.357	204.298	120.427	58.9497	60.7744	62.9546	110.98	30.9483	49.8359
cp32-4	BB_R27_bdrH_BdrH	114.164	171.639	131.748	138.728	176.541	264.675	476.061	291.847	135.71
cp32-4	BB_R28_mlpD_lipoprotein	176.794	103.106	130.707	101.909	114.664	108.745	263.225	102.627	114.144
cp32-4	BB_R29_-_hypothetical_protein	8.42794	4.04617	7.82661	15.109	14.1294	10.8915	5.89184	5.40829	5.39125
cp32-4	BB_R31_-_hypothetical_protein	212.703	281.149	187.674	297.184	334.785	271.558	1038.81	407.597	197.02
cp32-4	BB_R32_-_hypothetical_protein	130.045	132.087	133.455	93.1391	83.8217	108.955	364.475	694.86	90.284
cp32-4	BB_R33_-_plasmid_partition_protein,_putative	98.1541	141.687	103.304	75.3358	89.0004	98.3109	274.549	248.571	73.2309
cp32-4	BB_R34_-_hypothetical_protein	108.412	134.53	113.456	56.0004	68.3233	90.5229	193.809	196.159	73.0121
cp32-4	BB_R36_bppA_BppA	1.8895	6.34993	4.5076	2.09401	4.7789	6.03794	13.8477	11.4842	6.00628
cp32-4	BB_R37_bppB_BppB	4.71264	2.82812	0.826654	0	3.11321	4.44459	4.66726	4.59023	1.9711
cp32-4	BB_R38_bppC_BppC	8.19816	3.6331	0.663717	0	2.49959	3.35863	6.8701	3.93118	6.33036
cp32-4	BB_R41_-_hypothetical_protein	22.732	35.9848	35.1328	18.7241	38.7309	48.3997	29.8146	24.4155	34.4338
cp32-4	BB_R42_erpY_ErpY	110.693	78.4657	102.167	94.681	91.2831	101.058	89.7617	65.4141	70.2241
cp32-4	BB_R43_-_hypothetical_protein	21.853	28.2812	16.3331	2.63241	26.3619	31.2049	15.0557	16.2879	38.1503
cp32-4	BB_R44_-_hypothetical_protein	20.3472	16.9887	24.2081	41.6675	25.8812	26.5027	78.8528	104.78	38.4817
cp32-4	BB_R45_-_phage_terminase_large_subunit	6.29602	7.11214	4.54751	11.2871	8.31839	12.1635	15.7719	12.9864	8.67459
cp32-6	BB_M01_-_phage_portal_protein	17.605	22.6042	18.9596	18.1492	17.2325	20.3514	7.70403	8.29469	11.987
cp32-6	BB_M02_-_hypothetical_protein	12.3009	18.4114	16.5002	6.01423	11.6087	13.8091	10.0326	6.20211	8.47402
cp32-6	BB_M03_-_hypothetical_protein	8.00438	7.68566	10.6085	4.92818	6.21101	11.6444	7.9273	9.00924	8.18374
cp32-6	BB_M04_-_hypothetical_protein	9.79241	16.9245	9.39012	1.80871	10.4735	15.6459	9.05157	8.13912	4.9149
cp32-6	BB_M05_-_hypothetical_protein	7.83733	7.52526	7.33206	0	4.60214	8.69594	2.58729	3.39278	2.18535
cp32-6	BB_M06_-_hypothetical_protein	6.78763	4.01068	3.29713	4.33978	8.08099	5.56153	5.17097	0.8137	0.873532
cp32-6	BB_M07_-_hypothetical_protein	4.40192	9.50995	7.72149	9.14691	5.60817	8.05888	2.17976	4.28757	0.920569
cp32-6	BB_M08_-_hypothetical_protein	18.303	13.1807	11.925	10.8664	7.40273	16.8268	3.88431	9.16847	7.65538
cp32-6	BB_M09_-_hypothetical_protein	5.14878	10.5055	15.8052	3.56628	15.063	18.5667	8.92359	12.0361	12.9211
cp32-6	BB_M10_-_hypothetical_protein	9.67997	11.8294	5.86575	4.87621	7.30819	7.61595	0	1.37142	13.9865
cp32-6	BB_M11_-_hypothetical_protein	4.05258	7.9986	6.31884	2.49511	6.79915	8.29364	2.22975	1.05262	3.76671
cp32-6	BB_M12_-_hypothetical_protein	14.0388	4.49328	13.1337	9.72394	5.29952	7.00958	3.47591	2.73483	7.82913
cp32-6	BB_M13_-_hypothetical_protein	9.90432	3.69831	4.63289	12.1959	7.47757	7.32625	2.17976	5.14509	4.60284
cp32-6	BB_M14_-_hypothetical_protein	6.36507	10.186	2.23302	23.5133	6.40733	8.47486	0	9.91956	3.54965
cp32-6	BB_M15_-_hypothetical_protein	5.5024	8.49103	8.68668	15.2449	3.26402	6.62851	8.56336	7.96264	1.64387
cp32-6	BB_M16_-_hypothetical_protein	4.3987	9.15103	5.14389	0	5.39651	11.2254	7.98662	1.14252	3.06632
cp32-6	BB_M17_-_hypothetical_protein	4.74365	3.28955	0.739637	2.92059	1.79068	5.73119	3.13198	4.10705	3.08633
cp32-6	BB_M18_-_hypothetical_protein	18.0765	16.4889	8.24415	7.51236	16.8886	18.8534	41.1755	12.677	11.3409
cp32-6	BB_M19_-_hypothetical_protein	98.0322	109.334	79.8953	54.3213	86.8222	112.119	131.442	117.521	71.9125
cp32-6	BB_M20_-_hypothetical_protein	50.358	61.8147	41.1555	47.564	38.1273	50.7953	47.6061	45.4826	25.3709
cp32-6	BB_M21_-_hypothetical_protein	24.0014	30.1978	18.0019	18.3442	14.2153	17.8151	29.5079	7.7389	14.5389
cp32-6	BB_M23_blyA_holin_protein	54.2651	74.6039	32.8829	116.176	45.1591	61.3047	24.4284	30.7523	39.2035
cp32-6	BB_M24_blyB_holin_protein	59.1627	105.993	77.4541	79.9586	46.0285	82.2954	55.7348	24.737	54.3189
cp32-6	BB_M25_-_hypothetical_protein	98.649	148.54	89.1429	66.2582	52.4732	72.9709	50.3298	5.82342	28.7575
cp32-6	BB_M26_-_hypothetical_protein	188.656	299.637	141.825	78.5995	72.2867	83.7296	80.0739	16.5794	45.0896
cp32-6	BB_M27_revA_rev_protein	6.23301	19.4507	10.9334	0	20.1957	28.1245	13.3748	5.66636	6.95201
cp32-6	BB_M28_mlpF_lipoprotein	33.4556	19.2741	22.3003	6.17943	17.0494	28.7067	16.5667	8.68974	18.6574
cp32-6	BB_M29_-_hypothetical_protein	4.75868	5.33073	3.7099	4.39477	8.38298	10.3253	3.66555	1.64802	3.98071
cp32-6	BB_M30_-_hypothetical_protein	196.191	247.821	136.539	317.814	437.487	399.104	247.948	68.457	193.437
cp32-6	BB_M31_-_hypothetical_protein	124.737	98.5346	125.696	46.5695	80.6492	90.109	116.527	166.132	65.8629
cp32-6	BB_M32_-_PF-32_protein	114.985	168.177	142.83	98.1655	112.426	138.56	76.8011	35.9435	101.779
cp32-6	BB_M33_-_PF-49_protein	136.008	210.03	144.36	93.6055	126.229	143.988	33.4601	39.1519	111.599
cp32-6	BB_M34_bdrK_BdrK	144.669	263.422	229.31	118.376	127.614	184.138	52.7076	47.3109	121.645
cp32-6	BB_M35_bppA_BppA	7.18011	6.53136	4.24245	15.7051	3.63767	6.03794	17.5903	15.3123	7.27075
cp32-6	BB_M36_bppB_BppB	5.89081	4.525	4.54659	0	10.8962	12.8109	10.5013	15.6068	12.8121
cp32-6	BB_M37_bppC_BppC	0	1.56098	0.228135	0	2.70023	0.86583	3.22011	1.52014	1.08794
cp32-6	BB_M38_erpK_ErpK_protein	21.1385	16.174	14.1365	32.9434	20.8217	21.8418	29.4398	21.6189	23.2085
cp32-6	BB_M39_-_hypothetical_protein	2.24874	1.79933	0.78891	0	0.990355	4.15849	5.19652	4.0886	1.25407
cp32-6	BB_M41_-_hypothetical_protein	21.2319	7.64492	12.4144	0	14.5269	19.239	26.2843	57.905	8.14036
cp32-6	BB_M42_-_phage_terminase_large_subunit	10.7403	6.57873	7.01616	12.3132	9.78635	12.5744	13.2043	6.6375	10.2236
cp32-7	BB_O01_-_hypothetical_protein	30.7064	44.029	33.4666	24.9552	29.9057	36.8868	20.6792	24.565	25.6863
cp32-7	BB_O02_-_hypothetical_protein	13.7481	17.7166	24.8773	20.0474	15.2961	19.5896	7.88275	3.9468	8.47402
cp32-7	BB_O03_-_hypothetical_protein	6.29269	8.20003	8.19975	0	6.78694	12.5677	2.6709	3.50242	6.76791
cp32-7	BB_O04_-_hypothetical_protein	22.9387	15.7324	16.0949	9.07907	12.1228	22.8338	9.08711	12.7673	18.0921
cp32-7	BB_O05_-_hypothetical_protein	3.50153	6.72421	6.4492	14.5519	6.77418	10.8784	6.06866	4.7748	2.19681
cp32-7	BB_O06_-_hypothetical_protein	12.531	20.3041	10.8073	7.23296	15.275	17.6115	10.859	2.4411	6.98826
cp32-7	BB_O07_-_hypothetical_protein	14.12	13.5578	7.62099	6.01858	14.1455	16.39	8.60558	5.07813	12.7202
cp32-7	BB_O08_-_hypothetical_protein	12.4867	16.7854	9.19936	0	8.48452	10.8067	6.18325	6.81094	11.4899
cp32-7	BB_O09_-_hypothetical_protein	14.1591	14.8313	10.8379	10.6988	13.1194	17.9955	15.2976	3.00902	6.46055
cp32-7	BB_O10_-_hypothetical_protein	6.15998	17.7441	6.79192	24.3811	8.13866	13.2791	5.22914	0	6.62518
cp32-7	BB_O11_-_hypothetical_protein	6.7543	10.1604	9.00435	9.98045	8.24396	10.5919	6.2433	2.10523	7.15676
cp32-7	BB_O12_-_hypothetical_protein	9.35922	15.1648	9.43988	6.48263	13.9112	8.56726	3.47591	0	6.85049
cp32-7	BB_O13_-_hypothetical_protein	13.2058	16.3782	11.1962	0	13.7089	11.9662	9.80894	6.86012	15.6497
cp32-7	BB_O14_-_hypothetical_protein	8.48675	12.2232	7.44338	0	10.0115	12.7123	4.20251	6.61304	14.1986
cp32-7	BB_O15_-_hypothetical_protein	4.87957	10.632	8.42765	11.4394	6.23442	9.66216	3.34563	4.38721	5.65177
cp32-7	BB_O16_-_hypothetical_protein	11.7173	21.7514	9.04354	8.65699	12.9746	15.7745	13.1517	6.08688	13.7224
cp32-7	BB_O17_-_hypothetical_protein	5.85325	8.17481	7.46711	11.7941	9.34034	14.1698	5.79688	2.90243	7.56705
cp32-7	BB_O18_-_hypothetical_protein	7.03998	13.5193	19.7583	2.43811	16.9417	18.3564	13.0728	4.79997	7.36131
cp32-7	BB_O19_-_hypothetical_protein	60.3275	86.8881	75.1333	62.6784	46.4001	80.324	58.2529	43.4827	46.68
cp32-7	BB_O20_-_hypothetical_protein	31.3662	27.9269	22.6082	22.1207	27.6635	26.8295	25.4161	17.7754	21.4677
cp32-7	BB_O21_-_hypothetical_protein	19.8632	30.1978	22.6476	9.17211	10.4662	10.836	13.1146	5.15926	6.92328
cp32-7	BB_O22_-_hypothetical_protein	56.5228	84.0629	34.4862	39.1503	52.0664	56.8526	65.1054	66.5442	39.5732
cp32-7	BB_O23_blyA_holin_protein	39.4655	61.5778	38.0749	27.3356	48.8835	51.9995	58.6282	63.4265	72.217
cp32-7	BB_O24_blyB_holin_protein	67.5126	106.015	53.2913	31.1749	50.4397	74.2846	69.6484	107.406	72.9473
cp32-7	BB_O25_-_hypothetical_protein	53.8086	96.1562	42.474	16.5646	36.3927	60.3669	31.086	12.8115	31.2581
cp32-7	BB_O26_-_hypothetical_protein	104.607	149.323	71.4399	46.3715	52.3875	61.2834	84.261	53.2543	33.8354
cp32-7	BB_O27_bdrN_protein_BdrN	193.146	213.118	193.316	150.645	261.161	290.663	423.561	151.135	183.972
cp32-7	BB_O28_mlpG_lipoprotein	306.126	255.771	267.658	259.704	258.666	233.815	450.067	220.048	257.072
cp32-7	BB_O29_-_hypothetical_protein	3.31288	7.498	2.98861	3.93369	10.5406	9.76718	12.1865	4.42536	3.56307
cp32-7	BB_O30_-_hypothetical_protein	268.389	351.492	188.474	437.557	512.687	422.682	781.139	377.01	252.766
cp32-7	BB_O31_-_hypothetical_protein	138.007	149.925	155.801	110.296	113.209	147.237	202.389	272.291	110.265
cp32-7	BB_O32_-_PF-32_protein	108.3	146.994	108.588	85.2002	110.407	137.818	79.4494	27.6088	71.5807
cp32-7	BB_O33_-_plasmid_partition_protein	192.515	219.996	185.176	190.313	151.998	165.469	77.8754	45.0737	89.9715
cp32-7	BB_O34_bdrM_protein_BdrM	168.073	258.882	206.989	160.071	176.129	229.417	69.3561	54.5691	136.935
cp32-7	BB_O35_-_hypothetical_protein	0	0	0	0	3.69172	0.868084	0	0	0
cp32-7	BB_O36_bppA_protein_BppA	4.39548	4.22046	4.36911	6.08902	7.39749	7.88452	15.5988	11.7022	7.04737
cp32-7	BB_O37_bppB_protein_BppB	4.71264	8.48437	8.26654	3.26419	13.12	18.5627	12.835	17.4429	15.7688
cp32-7	BB_O38_bppC_protein_BppC	0	0	0.226371	3.57547	2.07041	2.43422	0.639042	0	1.07953
cp32-7	BB_O39_erpL_protein_ErpL	2.1802	4.18677	2.03964	10.0674	4.66368	3.7092	2.87893	1.69885	3.03961
cp32-7	BB_O40_erpM_protein_ErpM	146.406	130	156.342	197.093	135.742	111.42	103.179	55.7896	82.9271
cp32-7	BB_O41_-_hypothetical_protein	0	0	0	0	0	0	0	0	0
cp32-7	BB_O42_-_hypothetical_protein	1.75999	3.80231	7.7181	7.31432	13.7859	10.9357	6.10066	5.48568	5.15292
cp32-7	BB_O43_-_hypothetical_protein	34.5018	25.4831	29.4842	19.6082	22.5417	31.8032	37.6741	51.7009	31.8214
cp32-7	BB_O44_-_phage_terminase_large_subunit	7.03672	13.1575	9.48481	3.07829	11.2543	13.6428	12.104	3.17445	4.95691
cp32-8	BB_L01_-_phage_portal_protein	19.6521	24.1766	23.2686	9.07462	21.0963	22.3502	6.08213	11.1659	14.0419
cp32-8	BB_L02_-_hypothetical_protein	18.8131	26.7486	27.4157	8.01897	17.0716	17.6628	12.899	11.8404	9.68459
cp32-8	BB_L03_-_hypothetical_protein	8.0906	12.5158	9.46125	2.49063	8.65335	13.3657	0.890299	2.10145	4.51194
cp32-8	BB_L04_-_hypothetical_protein	20.9725	29.5768	17.0146	12.7107	13.6072	23.1247	6.49079	9.19247	12.0614
cp32-8	BB_L06_-_hypothetical_protein	10.4425	14.0374	9.34187	7.23296	10.8403	14.2514	3.61968	4.0685	10.0456
cp32-8	BB_L07_-_hypothetical_protein	16.5072	17.9632	11.9683	9.14691	12.0472	12.2104	8.71906	0	7.36455
cp32-8	BB_L08_-_hypothetical_protein	14.3809	16.9466	12.8423	10.8664	11.8444	15.3762	2.58954	4.07488	0
cp32-8	BB_L09_-_hypothetical_protein	3.86158	13.5953	8.57998	14.2651	10.204	13.4252	0	7.02104	2.15352
cp32-8	BB_L10_-_hypothetical_protein	4.42331	11.4674	5.89684	9.80411	9.01668	7.46001	0	0	4.4402
cp32-8	BB_L11_-_hypothetical_protein	11.7074	10.8089	9.3203	4.99022	6.62917	7.99387	1.33785	2.80697	9.41679
cp32-8	BB_L12_-_hypothetical_protein	17.5485	4.49328	10.2607	0	6.6244	7.78842	3.47591	1.82322	0.978642
cp32-8	BB_L13_-_hypothetical_protein	4.40192	10.5666	7.72149	0	12.0472	8.05888	4.35953	6.86012	0.920569
cp32-8	BB_L14_-_hypothetical_protein	0	17.3163	5.95471	0	10.8124	9.88734	0	13.2261	15.9734
cp32-8	BB_L15_-_hypothetical_protein	9.43269	5.84937	10.617	3.26675	5.93458	8.28564	5.44941	5.20634	8.87691
cp32-8	BB_L16_-_hypothetical_protein	0.733116	4.57551	4.6295	16.2493	6.9186	7.48357	15.9732	1.14252	7.97242
cp32-8	BB_L17_-_hypothetical_protein	1.58122	3.28955	2.58873	0	5.17308	5.61422	4.17597	1.64282	1.32271
cp32-8	BB_L18_-_hypothetical_protein	4.59375	7.9395	6.7687	0	14.2196	14.8833	10.9188	4.29544	4.61129
cp32-8	BB_L19_-_hypothetical_protein	208.13	236.046	183.071	45.9642	135.5	209.512	135.923	117.521	179.15
cp32-8	BB_L20_-_hypothetical_protein	124.75	128.849	100.179	39.6366	76.2546	106.543	86.1443	50.3876	85.2078
cp32-8	BB_L21_-_hypothetical_protein	28.9672	38.9393	24.9704	6.87908	16.8709	18.1824	23.7702	0.644908	6.92328
cp32-8	BB_L22_-_hypothetical_protein	46.0784	61.3512	43.1077	39.1503	41.9778	57.1253	49.8939	59.3632	35.4617
cp32-8	BB_L23_blyA_holin_protein	76.4644	75.7881	28.5562	20.5017	43.7624	49.2627	34.1998	63.4265	41.2669
cp32-8	BB_L24_blyB_holin_protein	85.1366	139.246	92.1349	39.9793	58.2846	83.2561	45.7311	25.8614	51.9047
cp32-8	BB_L25_-_hypothetical_protein	124.059	227.474	115.361	53.8348	64.322	91.2137	102.14	24.4584	58.7652
cp32-8	BB_L26_-_hypothetical_protein	282.275	337.091	237.37	66.8096	91.0277	118.984	127.837	47.5277	105.605
cp32-8	BB_L27_bdrP_protein_BdrP	384.125	373.603	290.765	415.684	344.767	468.527	878.113	656.386	269.914
cp32-8	BB_L28_mlpH_lipoprotein	193.102	209.129	152.032	115.088	119.089	133.537	408.058	196.834	86.4013
cp32-8	BB_L29_-_hypothetical_protein	5.43722	11.3907	7.10979	5.47791	16.9797	15.0274	18.6022	9.62905	10.3371
cp32-8	BB_L30_-_hypothetical_protein	359.221	516.281	257.331	581.723	652.769	664.055	1544.2	475.53	347.84
cp32-8	BB_L31_-_hypothetical_protein	191.087	208.961	202.044	142.16	134.916	176.292	361.847	477.716	132.466
cp32-8	BB_L32_-_PF-32_protein	210.437	233.569	162.37	106.858	118.135	165.171	247.278	239.374	121.129
cp32-8	BB_L35_bdrO_protein_BdrO	398.496	520.707	482.316	285.617	338.136	500.593	389.51	230.186	299.288
cp32-8	BB_L36_bppA_protein_BppA	11.337	4.71709	4.5076	7.32904	5.77748	7.12812	14.9705	9.42296	7.27075
cp32-8	BB_L37_bppB_protein_BppB	12.9598	12.4437	7.43988	0	16.9003	15.9482	12.835	9.18045	6.89885
cp32-8	BB_L38_bppC_protein_BppC	0	2.78803	1.5846	1.78773	3.77545	3.43654	2.55617	1.50839	0.539766
cp32-8	BB_L39_erpN_ErpA8_protein	197.02	186.868	246.806	183.728	183.756	362.136	91.3744	71.1441	176.065
cp32-8	BB_L40_erpO_ErpB1_protein	2433.07	1949.79	2111.37	2895.46	2973.51	1864.89	800.593	334.185	1377.51
cp32-8	BB_L41_-_hypothetical_protein	62.2415	71.3589	69.4182	95.2309	77.8509	81.4292	29.441	18.8208	66.8309
cp32-8	BB_L42_-_hypothetical_protein	27.4245	14.0157	18.6216	2.45103	14.8608	19.4353	21.0274	25.5058	18.5008
cp32-8	BB_L43_-_phage_terminase_large_subunit	15.5549	18.3138	10.5242	5.13048	9.08732	15.6974	10.27	5.19456	10.5334
cp32-9	BB_N01_-_hypothetical_protein	14.703	15.4901	12.8954	15.8417	13.0276	14.4105	20.2242	14.9576	12.2993
cp32-9	BB_N02_-_hypothetical_protein	13.0245	18.4114	10.4078	16.0379	9.69664	16.3782	14.3323	10.1489	6.05287
cp32-9	BB_N03_-_hypothetical_protein	15.0392	5.94605	7.44864	2.45103	4.50834	8.04895	13.1421	27.5738	5.92026
cp32-9	BB_N04_-_hypothetical_protein	13.7094	13.7903	9.61914	10.8523	12.445	13.9075	21.9824	13.2261	7.6454
cp32-9	BB_N07_-_hypothetical_protein	2.20096	5.28331	3.0886	12.1959	4.77733	3.17471	6.53929	0.857515	0.920569
cp32-9	BB_N08_-_hypothetical_protein	9.15151	6.27651	8.25574	10.8664	5.92218	6.67269	2.58954	6.11231	4.3745
cp32-9	BB_N09_-_hypothetical_protein	2.57439	10.5055	3.16105	7.13256	7.04559	9.99748	5.09919	7.02104	6.46055
cp32-9	BB_N10_-_hypothetical_protein	0.884662	7.64492	3.1036	0	4.34136	5.10421	2.62843	4.13607	4.4402
cp32-9	BB_N12_-_hypothetical_protein	7.01942	6.73992	6.56687	25.9305	1.76651	8.30765	0	2.73483	1.95728
cp32-9	BB_N14_-_hypothetical_protein	14.8518	11.2046	0.744338	5.87831	4.40504	8.94568	2.10126	4.95978	1.77482
cp32-9	BB_N15_-_hypothetical_protein	5.5024	9.05709	3.58498	7.62243	4.1542	6.19243	7.78487	7.65638	2.95897
cp32-9	BB_N17_-_hypothetical_protein	0.527072	4.04868	0.554728	1.4603	2.18861	2.80711	3.65397	3.69634	0.881808
cp32-9	BB_N19_-_hypothetical_protein	60.3275	77.4752	57.1437	54.3213	53.5167	79.3199	92.6072	77.5638	56.773
cp32-9	BB_N20_-_hypothetical_protein	33.7627	47.8033	42.5608	36.4657	27.2183	44.3189	52.14	39.6858	28.7217
cp32-9	BB_N23_blyA_holin_protein	9.86637	33.1573	10.3841	0	8.84559	13.6841	12.2142	7.68806	10.3167
cp32-9	BB_N24_blyB_holin_protein	60.6057	127.469	64.7982	27.9855	42.7602	47.0717	31.4401	44.9763	43.4551
cp32-9	BB_N25_-_hypothetical_protein	73.2394	109.79	63.9731	41.4114	44.0098	40.7974	47.3692	11.6468	31.2581
cp32-9	BB_N26_-_hypothetical_protein	58.1571	83.7621	46.7773	43.2297	34.537	23.9227	50.573	16.5794	34.4105
cp32-9	BB_N27_bdrR_BdrR_protein	156.362	182.245	173.444	130.214	172.981	245.897	501.267	373.971	164.822
cp32-9	BB_N28_mlpI_lipoprotein	183.675	135.36	134.621	110.205	125.422	109.557	552.67	252.516	126.245
cp32-9	BB_N30_-_hypothetical_protein	230.786	314.911	200.417	346.82	445.477	307.889	1488.14	399.391	226.945
cp32-9	BB_N31_-_hypothetical_protein	68.119	91.3144	112.04	90.688	63.1167	82.2564	255.834	184.055	62.1628
cp32-9	BB_N32_-_PF-32_protein	71.626	114.942	103.304	36.7492	70.975	83.4465	162.89	82.1681	51.0397
cp32-9	BB_N33_-_PF-49_protein	190.452	198.322	168.135	131.296	107.841	148.814	238.207	163.732	114.438
cp32-9	BB_N34_bdrQ_BdrQ	152.352	235.038	202.388	149.281	154.825	190.07	287.97	131.022	136.77
cp32-9	BB_N35_bppA_protein_BppA	6.42431	4.71709	4.37502	9.42305	3.28104	6.5411	8.60801	5.30041	4.7418
cp32-9	BB_N36_bppB_protein_BppB	12.9598	6.78749	1.65331	16.321	9.11726	10.1964	15.1686	19.279	13.7977
cp32-9	BB_N38_erpP_protein_ErpP	126.968	95.7269	92.2235	76.796	125.898	155.958	66.4147	70.3698	114.438
cp32-9	BB_N39_erpQ_protein_ErpQ	753.749	615.315	694.477	974.192	1048.39	651.385	296.768	144.563	463.548
cp32-9	BB_N41_-_hypothetical_protein	51.2318	51.9763	41.7117	56.2412	56.3765	44.832	123.495	43.6869	28.3013
cp32-9	BB_N42_-_hypothetical_protein	8.86227	5.31837	5.44092	9.20762	8.15446	9.58734	21.9423	32.8018	16.6802
cp32-9	BB_N43_-_phage_terminase_large_subunit	5.55531	8.17896	5.45701	10.261	7.89898	9.86226	10.6368	8.94619	3.71768
cp32-9	frameshift_BB_N21_BB_N21	23.9618	23.0077	17.6823	25.1817	16.843	17.0523	26.186	9.65766	8.98542
cp32-9	frameshift_BB_N22_BB_N22	26.7141	27.6235	16.8214	3.79557	15.5143	16.7204	35.9542	19.2149	18.3358
lp17	BB_D001_-_lipoprotein	2.58102	8.67388	4.52742	0	7.79449	8.59135	2.55617	0	6.4772
lp17	BB_D0027_-_hypothetical_protein	0	1.43946	3.15564	0	3.3955	1.99607	2.96944	0	2.50814
lp17	BB_D0031_-_hypothetical_protein	3.11005	4.47932	0	0	13.5012	11.7326	12.3204	0	13.008
lp17	BB_D01_-_hypothetical_protein	1.0586	1.52467	1.85691	0	3.19689	2.81898	0	0	1.77107
lp17	BB_D04_-_hypothetical_protein	5.62605	4.72678	6.41469	0	6.10586	7.49089	1.39297	1.09598	2.35314
lp17	BB_D09_-_hypothetical_protein	214.07	324.861	188.266	300.612	304.695	301.621	225.077	79.9761	182.752
lp17	BB_D10_-_lipoprotein	166.329	206.702	169.282	211.212	248.206	288.552	420.397	521.126	273.925
lp17	BB_D13_-_hypothetical_protein	536.045	787.537	525.914	851.093	722.146	643.512	1452.7	274.076	600.022
lp17	BB_D14_-_hypothetical_protein	168.857	201.478	147.387	205.847	245.619	208.44	216.732	61.7534	144.642
lp17	BB_D15_-_membrane_protein	906.185	1227.29	770.844	912.967	1471.07	1652.73	404.111	538.614	1295.34
lp17	BB_D18_-_hypothetical_protein	1544.51	2089.44	1378.78	2047.39	1798.94	1719.93	1662.23	551.07	1114.85
lp17	BB_D21_-_hypothetical_protein	335.617	317.055	294.356	346.82	480.331	453.769	1141.23	1395.12	412.632
lp17	BB_D22_-_hypothetical_protein	176.834	245.752	207.662	242.388	226.96	291.212	481.149	467.043	239.793
lp17	BB_D24_-_hypothetical_protein	0	0	0	0	0.410905	1.44932	0	0	0
lp21	BB_U01_-_hypothetical_protein	0	1.97581	0	7.60154	1.81248	1.2177	0	0	0
lp21	BB_U02_-_hypothetical_protein	0	2.61294	0.477347	0	0.770447	1.81165	4.04263	0	0
lp21	BB_U04_-_protein_BBC01	79.3608	106.513	49.069	75.3165	151.776	188.759	227.105	92.5883	1.10033
lp21	BB_U05_-_PF-32_protein	66.7201	82.0622	62.1957	33.4497	72.5602	83.0541	201.379	187.658	1.59464
lp21	BB_U06_-_plasmid_partition_protein	39.2386	39.3143	24.8383	25.9968	37.0304	48.4589	21.9647	41.2104	0
lp21	BB_U07_-_protein_BBC01	111.151	118.641	118.497	116.603	94.7118	96.507	61.9871	32.7944	0.902713
lp21	BB_U08_-_SUA5_subfamily_protein	44.4324	29.536	23.3819	18.939	29.3524	29.5801	8.4624	9.32145	0
lp21	BB_U09_-_TM2_family_protein	78.2373	147.239	43.916	43.3526	118.135	256.953	116.226	143.875	0
lp21	BB_U10_-_protein_BBC01	0	0	0	0	1.43921	0.564035	2.51724	3.96111	0
lp21	BB_U11_-_Sua5/YciO/YrdC/YwlC_family_protein	0	2.66562	1.41664	0	2.09595	4.59245	2.49948	0.393316	0
lp25	BB_E09_-_protein_p23	76.0071	111.142	68.1893	59.4779	73.263	121.286	41.9472	27.1265	93.6729
lp25	BB_E16_-_hypothetical_protein	976.401	1311.68	1107.82	1141.15	1505.58	1333.2	1153.36	967.242	1490.33
lp25	BB_E17_-_hypothetical_protein	1571.08	1902.2	1707.57	1567.01	2136.38	2209.48	1832.01	1728.12	1947.61
lp25	BB_E18_-_hypothetical_protein	316.289	460.093	375.213	370.101	444.4	620.024	244.107	159.828	375.603
lp25	BB_E19_-_hypothetical_protein	223.276	334.897	278.096	362.377	379.653	424.963	223.088	137.949	275.739
lp25	BB_E20_-_hypothetical_protein	364.644	426.554	380.033	544.564	595.082	571.56	367.298	272.356	393.563
lp25	BB_E21_-_hypothetical_protein	1204.92	1247.17	1125.37	1367.59	1440.68	1408.6	1063.08	418.904	998.645
lp25	BB_E22_-_pyrazinamidase/nicotinamidase_PncA	204.07	437.769	330.025	424.734	316.405	422.369	296.749	155.137	288.954
lp25	BB_E31_-_antigen,_P35,_putative	14.3845	19.0734	13.6975	9.48893	21.9786	29.9448	30.5271	4.26998	13.1789
lp25	frameshift_BB_E29_BB_E29	20.214	24.2614	17.5812	14.0012	25.3558	25.6994	21.2706	14.1104	22.5458
lp28-1	BB_F0034_-_hypothetical_protein	44.2495	57.0228	47.3884	51.6198	161.323	70.2866	69.1949	103.44	83.7717
lp28-1	BB_F0039_-_hypothetical_protein	0	13.6931	6.67078	0	43.6651	45.0085	40.8016	2.46943	5.30201
lp28-1	BB_F0040_-_hypothetical_protein	3.94267	9.46419	2.76636	0	0.744159	7.43682	0	4.6083	3.2981
lp28-1	BB_F0041_-_outer_surface_protein_VlsE1	104.239	142.983	93.3827	105.722	116.906	234.415	189.418	215.391	38.5381
lp28-1	BB_F01_-_hypothetical_protein	1.00344	1.92698	0.528048	0	0.473488	0.8907	1.98756	0.390951	0
lp28-1	BB_F02_-_hypothetical_protein	0	0.675254	0.493438	0	1.85831	1.87272	0	0	0
lp28-1	BB_F03_-_RepU	15.3772	11.535	6.74334	5.32546	13.4234	11.3034	19.0363	18.7221	4.01976
lp28-1	BB_F06_-_hypothetical_protein	22.3785	44.3178	21.59	15.5004	39.0704	32.2792	160.682	137.322	39.7799
lp28-1	BB_F08_-_hypothetical_protein	0	0	0	0	0.565917	0.665358	2.96944	0	0
lp28-1	BB_F14_-_hypothetical_protein	0.972269	0.466777	1.70547	0	1.10107	1.29454	3.85162	0.75761	0
lp28-1	BB_F17_-_putative_transmembrane_protein	21.4315	25.255	32.1253	16.194	26.477	41.9383	73.3232	80.4629	30.9662
lp28-1	BB_F20_-_BBF20	94.0436	220.866	140.888	133.799	257.139	244.227	679.655	289.161	61.6594
lp28-1	BB_F23_-_PF49	378.947	462.021	396.917	453.196	327.091	537.425	338.398	231.552	145.954
lp28-1	BB_F24_-_PF32	121.247	223.085	126.23	136.186	154.503	222.666	132.412	92.9461	59.7586
lp28-1	BB_F25_-_hypothetical_protein	98.3554	151.532	127.984	128.819	131.805	181.157	54.9028	40.4104	39.642
lp28-1	BB_F26_-_hypothetical_protein	160.23	211.325	150.432	155.123	219.946	266.474	132.089	59.5895	57.1171
lp28-2	BB_G0036_-_hypothetical_protein	0	3.55607	0	0	2.23688	6.57484	0	0	0
lp28-2	BB_G01_-_hypothetical_protein	102.05	146.98	81.8322	104.085	161.5	226.336	84.4079	62.4795	99.4379
lp28-2	BB_G02_-_hypothetical_protein	24.4392	55.3907	21.3349	22.0453	44.9477	51.4584	32.0841	7.08593	23.7718
lp28-2	BB_G07_-_hypothetical_protein	210.092	340.413	290.214	252.233	325.161	436.495	617.27	605.035	270.208
lp28-2	BB_G08_-_stage_0_sporulation_protein_SpoOJ	204.335	256.061	225.134	271.307	243.232	295.389	471.974	343.878	219.532
lp28-2	BB_G09_-_hypothetical_protein	160.848	210.287	187.779	138.476	148.537	202.467	161.099	72.2273	110.986
lp28-2	BB_G12_-_hypothetical_protein	12.8689	15.1648	22.1632	22.6892	16.561	23.6249	30.1246	35.5528	21.5301
lp28-2	BB_G13_-_hypothetical_protein	3.06063	6.17139	7.51618	8.47972	6.23892	9.37277	10.3059	6.67771	4.60847
lp28-2	BB_G14_-_hypothetical_protein	2.26058	9.22491	6.34452	3.13156	7.46678	5.01647	11.1941	6.1652	1.89101
lp28-2	BB_G15_-_hypothetical_protein	7.66406	9.81185	8.96244	14.1559	7.47386	6.23604	11.3854	5.97198	5.34259
lp28-2	BB_G16_-_hypothetical_protein	8.88849	19.2028	15.5915	4.10438	21.8096	13.8072	35.2116	31.1674	16.1099
lp28-2	BB_G17_-_hypothetical_protein	25.2463	16.4493	14.3399	11.6578	14.2953	13.8727	19.6454	7.49425	11.5651
lp28-2	BB_G18_-_hypothetical_protein	2.95119	8.50104	3.45116	0	4.27051	2.8379	7.79405	2.29962	3.29162
lp28-2	BB_G19_-_hypothetical_protein	3.675	10.1449	4.83479	5.09094	11.445	5.91253	4.54951	2.86363	4.61129
lp28-2	BB_G20_-_hypothetical_protein	3.90805	3.98696	3.59897	1.35345	3.1349	3.90257	4.35421	2.66457	4.90371
lp28-2	BB_G21_-_hypothetical_protein	3.36617	2.82812	4.4285	0	2.70023	4.48194	7.50095	2.29511	4.92775
lp28-2	BB_G22_-_hypothetical_protein	0.628254	0.603238	1.54284	1.74063	1.54154	5.1584	4.97763	0.979095	0.525544
lp28-2	BB_G23_-_hypothetical_protein	0	1.22962	1.3478	0	0.483418	2.84181	0.634139	0.498938	0
lp28-2	BB_G24_-_hypothetical_protein	0.569214	1.27528	0.399387	1.05137	1.36086	0.968413	2.06702	0.295695	0.634875
lp28-2	BB_G25_-_hypothetical_protein	0	2.49109	3.18561	0	1.2242	1.43931	1.28471	0	4.3405
lp28-2	BB_G26_-_hypothetical_protein	0	1.92827	0	0	0	2.37679	5.30371	0	2.23989
lp28-2	BB_G27_-_hypothetical_protein	0	0.69477	1.0154	0	0.54629	1.28456	1.43323	0	0.605287
lp28-2	BB_G28_-_hypothetical_protein	0	0.622773	1.36526	0	0.489679	0.575724	0	0	0
lp28-2	BB_G29_-_hypothetical_protein	41.6696	68.8704	42.8975	30.2817	64.789	82.3129	31.1204	21.5578	66.0002
lp28-2	BB_G30_-_hypothetical_protein	41.523	14.658	26.9923	16.9181	13.8305	28.1852	20.5616	19.9843	29.6266
lp28-2	BB_G31_-_hypothetical_protein	33.0571	26.6063	26.9465	35.0188	29.1782	36.4629	23.1097	31.062	34.1593
lp28-2	BB_G32_-_replicative_DNA_helicase	29.0623	22.6729	22.5156	21.8073	24.5698	27.2749	16.1901	10.3794	22.7916
lp28-2	BB_G33_-_hypothetical_protein	615.258	618.705	598.794	641.618	801.547	718.774	1319.08	756.928	625.67
lp28-2	BB_G34_-_hypothetical_protein	30.148	36.4991	12.646	21.7898	51.7073	55.412	77.8895	19.4063	20.8333
lp28-2	frameshift_BB_G03_BB_G03	17.9285	54.1032	20.2171	56.7686	36.7397	73.0345	76.0966	56.8789	34.28
lp28-3	BB_H0042_-_hypothetical_protein	0	0	0	0	1.21946	0	0	0	0
lp28-3	BB_H02_-_hypothetical_protein	0	1.54426	0	0	1.82136	2.8552	3.18563	0	0.896914
lp28-3	BB_H04_-_hypothetical_protein	0	0.744243	0	0	0	0.688017	0	0	1.29678
lp28-3	BB_H05_-_hypothetical_protein	0	0	0.965186	0	1.03855	1.83156	5.44941	2.14379	0
lp28-3	BB_H06_-_complement_regulator-acquiring_surface_protein	393.522	403.585	264.98	273.549	392.142	493.131	513.358	689.116	417.679
lp28-3	BB_H09_-_type_II_restriction_enzyme_methylase_subunit	1.95797	5.07602	3.15975	2.89318	4.33614	5.06911	3.10258	6.5096	4.14928
lp28-3	BB_H09a_-_hypothetical_protein	0	0.582059	0	0	0.6865	0.538086	0	0	0
lp28-3	BB_H13_-_protein_RepU	229.371	398.372	309.253	276.21	453.158	558.069	1731.93	526.845	305.366
lp28-3	BB_H17_-_hypothetical_protein	0	3.77577	0	0	5.93768	2.90876	0	2.04277	0
lp28-3	BB_H25_-_hypothetical_protein	18.3937	7.84948	3.58498	5.66238	11.1867	9.97766	20.2407	38.2207	6.83851
lp28-3	BB_H26_-_hypothetical_protein	58.678	87.1952	54.895	57.2873	109.591	127.608	351.998	167.215	61.2394
lp28-3	BB_H27_-_hypothetical_protein	55.7337	58.1864	46.554	46.5695	40.0741	57.3243	96.3756	52.3902	31.8214
lp28-3	BB_H28_-_PF-32_protein	39.7922	63.6796	64.4489	53.2863	50.4461	67.4047	147.127	105.94	47.7111
lp28-3	BB_H29_-_plasmid_partition_protein	74.8292	85.608	98.8633	59.5495	81.887	113.411	134.026	78.7782	69.9208
lp28-3	BB_H32_-_antigen_P35	55.4868	60.3383	54.6458	64.8263	61.0707	88.2688	215.837	302.655	83.3244
lp28-3	BB_H33_-_adenine_deaminase	36.4159	63.8127	38.9654	25.2233	101.381	103.438	144.261	95.0594	68.5405
lp28-3	BB_H37_-_lipoprotein	322.424	307.023	287.842	285.443	267.404	462.465	955.843	987.486	246.939
lp28-3	BB_H40_-_transposase-like_protein	5.36101	8.75083	5.64231	8.91188	13.7614	9.9932	78.5789	30.0773	4.48457
lp28-3	BB_H41_-_membrane_protein	0	0	0	0	0.330448	0.388513	0.866952	0	0
lp28-4	BB_I01_-_hypothetical_protein	0	2.21558	0.809511	0	1.52432	1.28012	0	0.899008	0
lp28-4	BB_I02_-_hypothetical_protein	5.44259	3.26617	3.34143	30.1583	1.28408	6.03885	8.08527	0	0
lp28-4	BB_I06_-_MTA/SAH_nucleosidase	19.0457	28.3159	15.9498	8.51093	40.8182	43.4916	32.8569	13.8833	25.1829
lp28-4	BB_I12_-_hypothetical_protein	316.969	364.996	318.29	229.092	380.634	459.241	850.758	404.487	267.07
lp28-4	BB_I15_-_virulence_associated_lipoprotein	41.3637	50.1684	25.9677	36.19	34.9269	37.1993	60.37	5.08916	27.3169
lp28-4	BB_I16_vraA_repetitive_antigen_A	106.795	103.607	121.603	108.525	241.257	121.611	221.049	129.001	86.5538
lp28-4	BB_I18_-_hypothetical_protein	332.714	343.189	295.855	173.41	251.814	416.681	446.959	331.131	245.253
lp28-4	BB_I19_-_hypothetical_protein	240.453	410.739	290.983	461.596	775.698	745.429	3814.21	1272.61	262.917
lp28-4	BB_I20_-_hypothetical_protein	154.554	163.587	144.273	170.28	279.26	344.376	1758.02	821.891	118.702
lp28-4	BB_I21_-_PF-32_protein	189.767	169.104	219.346	226.909	267.312	410.179	2474.87	2559.97	155.958
lp28-4	BB_I22_-_PF-49_protein	137.435	144.57	162.765	128.542	261.88	245.152	904.231	485.665	118.628
lp28-4	BB_I26_-_multidrug-efflux_transporter	15.3021	34.2832	19.6839	18.8425	61.2137	41.0314	27.7837	8.28033	20.2674
lp28-4	BB_I29_-_virulence_associated_lipoprotein	531.59	634.775	598.314	592.463	445.965	488.571	681.578	167.215	318.711
lp28-4	BB_I34_-_virulence_associated_lipoprotein	6.3302	3.34298	3.33117	0	10.1557	7.72606	10.6577	8.38543	2.11812
lp28-4	BB_I36_-_antigen_P35	385.122	432.76	222.522	331.886	459.088	440.738	306.673	99.8759	183.376
lp28-4	BB_I38_-_surface_antigen	464.782	559.281	294.384	479.575	576.093	501.612	298.962	105.943	231.475
lp28-4	BB_I39_-_surface_antigen	2018.49	2611.82	1348.31	2420.53	2941.76	2667.78	3012.6	1104.73	1170.97
lp28-4	BB_I41_-_hypothetical_protein	196.563	274.164	140.821	149.047	271.809	244.728	475.405	191.86	162.697
lp28-4	BB_I42_-_outer_membrane_protein	171.727	173.567	107.174	162.768	230.129	331.74	233.626	324.672	200.357
lp36	BB_K0058_-_hypothetical_protein	65.4348	27.3171	61.8816	39.4114	32.7557	44.1934	64.8047	126.362	54.7372
lp36	BB_K0059_-_hypothetical_protein	0	0	0.949534	7.49882	5.10855	7.20745	0	2.10902	2.2641
lp36	BB_K01_-_lipoprotein	618.469	626.415	622.79	411.679	399.622	557.316	400.382	416.821	449.816
lp36	BB_K07_-_lipoprotein	35.29	17.5817	20.3228	38.7406	30.9162	52.4545	63.9654	55.5161	32.8626
lp36	BB_K09_-_hypothetical_protein	0	0	1.8556	0	5.3244	1.565	0	1.37384	1.47485
lp36	BB_K13_-_hypothetical_protein	1102.3	1390.81	1300.67	1269.51	1692.31	2145.72	4816.26	3371.17	1440.99
lp36	BB_K15_-_antigen_P35	551.11	578.703	594.058	365.657	293.79	362.809	226.56	358.382	383.396
lp36	BB_K17_-_adenine_deaminase	145.713	166.492	147.703	160.136	189.935	197.252	193.418	192.714	160.317
lp36	BB_K19_-_lipoprotein	208.173	225.248	144.127	216.285	196.309	228.529	223.349	148.08	145.116
lp36	BB_K21_-_PF-32_protein	177.825	257.401	216.238	248.192	232.8	223.268	125.795	160.443	201.88
lp36	BB_K22_-_hypothetical_protein	39.017	73.5889	43.3456	43.7547	78.5522	78.9554	41.4014	28.955	32.6383
lp36	BB_K23_-_hypothetical_protein	110.85	127.204	107.182	124.346	181.668	194.391	216.352	107.023	75.087
lp36	BB_K24_-_PF-49_protein	92.6042	100.72	96.0258	77.1974	125.289	131.301	185.86	243.936	108.314
lp36	BB_K32_-_fibronectin-binding_protein	21.177	24.1746	27.9015	19.5575	42.0135	53.4688	76.4352	69.6731	27.5565
lp36	BB_K33_-_hypothetical_protein	5.78865	13.8954	5.07699	16.0379	18.0276	15.4148	14.3323	9.02126	14.5269
lp36	BB_K34_-_hypothetical_protein	95.1592	158.81	114.46	75.3275	168.062	139.773	201.949	254.228	153.518
lp36	BB_K35_-_hypothetical_protein	318.376	251.507	331.02	505.195	433.208	734.771	825.539	1021.66	614.972
lp36	BB_K40_-_hypothetical_protein	1314.16	908.624	1361.55	1349.72	971.864	1424.24	2355.06	2795.27	1211.97
lp36	BB_K41_-_hypothetical_protein	6.43125	7.05733	4.51247	7.63641	7.2832	7.95134	15.4683	9.30679	3.07419
lp36	BB_K42_-_hypothetical_protein	29.8594	93.7302	66.0754	38.1821	37.7165	45.3634	97.8144	3.57953	30.7419
lp36	BB_K45_-_immunogenic_protein_P37	1325.11	1540.89	1501.39	1506.85	1686.21	1507.6	5274.04	3259.75	1339.42
lp36	BB_K47_-_hypothetical_protein	371.222	568.794	415.465	517.769	550.371	534.275	1395.65	464.958	348.766
lp36	BB_K48_-_immunogenic_protein_P37	30.6444	29.4242	24.1386	20.8252	19.9711	29.2542	53.8271	64.4275	16.9285
lp36	BB_K49_-_hypothetical_protein	278.792	313.353	230.393	256.543	305.086	304.198	867.196	331.742	235.74
lp36	BB_K50_-_immunogenic_protein_P37	161.554	209.559	158.238	184.878	261.081	341.027	313.041	155.208	148.993
lp36	BB_K52_-_lipoprotein	10.6285	9.35481	4.76447	3.27189	10.3647	12.7101	7.60219	8.742	7.90299
lp36	BB_K53_-_outer_membrane_protein	132.862	202.206	117.321	92.6524	208.293	311.483	260.48	219.734	253.281
lp36	BB_K54_-_hypothetical_protein	27.1325	30.7889	39.8056	27.3356	138.271	88.6729	107.485	94.1788	78.407
lp38	BB_J0056_-_hypothetical_protein	6.22011	14.9311	4.36432	0	28.7633	18.6342	3.0801	9.69365	26.0161
lp38	BB_J0058_-_hypothetical_protein	6.46088	12.4072	7.93321	0	13.4141	15.0543	6.39866	17.6205	16.2139
lp38	BB_J08_-_surface_protein	2246.7	2287.63	2075.32	1940.69	2116.06	2285.22	1948.55	1320.21	1398.62
lp38	BB_J09_-_outer_surface_protein_D	12148.7	14044	11445.2	11923.8	10847	11731.3	14263	8028	8924.45
lp38	BB_J11_-_hypothetical_protein	13.5329	12.9941	13.2935	0	26.5644	19.8205	56.2909	48.5075	15.8487
lp38	BB_J13_-_hypothetical_protein	9.00573	22.4826	25.9073	19.9609	24.4769	20.3844	35.676	56.1395	9.04012
lp38	BB_J16_-_plasmid_partition_protein	176.574	213.771	212.472	196.157	200.125	220.715	164.736	263.879	177.676
lp38	BB_J17_-_PF-32_protein	171.888	254.742	190.68	171.293	342.768	320.228	276.545	238.76	229.037
lp38	BB_J18_-_PF-32_protein	153.61	184.571	198.59	86.999	203.273	233.718	175.665	140.858	129.917
lp38	BB_J19_-_hypothetical_protein	643.637	1087.19	471.556	860.254	758.25	768.982	993.288	320.37	479.477
lp38	BB_J23_-_hypothetical_protein	4.33255	4.16003	4.99415	0	7.00926	5.90598	3.06487	6.752	4.14199
lp38	BB_J24_-_hypothetical_protein	29.454	33.1997	28.3039	37.2544	70.0955	51.721	65.3163	38.4182	50.8844
lp38	BB_J25_-_hypothetical_protein	45.2573	61.4845	41.2134	81.3694	66.1557	61.22	83.4441	97.1672	60.0096
lp38	BB_J26_-_ABC_transporter_ATP-binding_protein	18.0115	22.8284	23.0006	31.9374	22.1652	26.3798	27.8273	16.2804	24.7096
lp38	BB_J27_-_efflux_ABC_transporter_permease	119.781	131.833	109.343	116.265	135.956	140.498	139.61	132.702	99.8581
lp38	BB_J28_-_hypothetical_protein	96.6905	103.119	69.0541	112.896	108.326	102.839	83.4474	150.148	91.86
lp38	BB_J29_-_hypothetical_protein	72.6431	95.6579	61.5279	115.008	99.6987	72.8867	72.4574	105.932	62.5033
lp38	BB_J31_-_hypothetical_protein	101.253	81.24	114.109	101.836	91.6284	181.139	88.602	144.827	162.438
lp38	BB_J34_-_lipoprotein	747.334	672.419	693.462	694.938	604.057	750.285	927.836	1439.62	641.598
lp38	BB_J36_-_lipoprotein	278.755	298.329	269.307	246.511	272.626	345.737	352.94	425.203	251.394
lp38	BB_J37_-_hypothetical_protein	9.69133	1.55091	3.39995	0	5.48757	5.01809	0	15.1033	2.70231
lp38	BB_J41_-_antigen_P35	1740.37	2393.63	1094.76	1845.44	2452.63	2337.9	2677.61	734.383	984.27
lp38	BB_J42_-_hypothetical_protein	0	0	0	0	0	0	0	0	0
lp38	BB_J43_-_hypothetical_protein	22.3146	26.1294	20.0486	25.6346	42.1178	26.3294	15.6315	20.7808	24.1299
lp38	BB_J45_-_lipoprotein	119.978	103.548	118.731	167.166	103.409	191.912	72.8047	126.454	167.66
lp38	BB_J46_-_hypothetical_protein	45.6736	38.9822	27.2991	46.8676	42.4648	60.8128	102.195	63.2707	33.9615
lp38	BB_J47_-_hypothetical_protein	24.087	45.2046	53.0064	46.5124	64.8882	99.1287	99.7576	109.771	44.5724
lp38	BB_J48_-_hypothetical_protein	40.7751	68.1237	43.4868	58.7448	88.9669	140.794	261.678	275.787	84.5904
lp5	BB_T01_-_hypothetical_protein	0	0	0	0	0	0	0	0	0
lp5	BB_T02_-_hypothetical_protein	0	0	0	0	0	0	0	0	0
lp5	BB_T03_-_hypothetical_protein	0	0	0	0	0.770447	0	0	0	0
lp5	BB_T04_-_hypothetical_protein	5.43275	9.56345	3.81187	15.0519	12.3903	19.3898	36.3179	14.111	1.51486
lp5	BB_T06_-_Sua5/YciO/YrdC/YwlC_family_protein	4.03805	1.45397	1.77081	0	5.23987	3.58435	4.49906	0.393316	0
lp5	BB_T07_-_outer_membrane_protein	0	1.67325	0.407573	0	1.09638	1.80465	2.30114	0	0
lp54	BB_A0078_-_lipoprotein	26.8242	24.6829	29.0159	30.9661	21.0956	22.8182	4.42765	3.48365	14.9592
lp54	BB_A03_-_outer_membrane_protein	7971.16	8121.32	8849.11	9544.72	6367.14	7959.66	6395.99	2690.56	6422.77
lp54	BB_A04_-_S2_antigen	11.8094	6.23654	5.17877	3.27189	6.6869	6.94468	9.94132	12.8829	6.42118
lp54	BB_A05_-_S1_antigen	3.59654	5.18	3.36467	1.10717	3.92213	4.25659	1.97884	4.67082	2.00571
lp54	BB_A07_-_ChpAI_protein	23.2892	35.5757	31.5675	32.2624	44.9563	35.942	23.065	23.9216	30.1082
lp54	BB_A08_-_hypothetical_protein	1705.43	2248.91	1820.61	2016.74	2190.9	2534.74	2800.7	1330.07	1701.69
lp54	BB_A09_-_hypothetical_protein	65.4609	114.957	81.7885	95.4552	128.648	129.974	58.0062	21.0298	63.8856
lp54	BB_A10_-_hypothetical_protein	59.1904	87.9383	65.6635	106.373	101.604	83.9574	30.8945	12.4655	49.5136
lp54	BB_A11_-_hypothetical_protein	22.7599	38.1277	28.5411	33.5416	44.055	39.2233	12.9489	2.26404	22.6848
lp54	BB_A12_-_BlyA_family_holin	11.1892	26.8593	12.7577	7.75018	28.5108	27.3131	5.54074	0	11.7
lp54	BB_A13_-_hypothetical_protein	95.4311	113.691	94.2385	182.795	135.202	108.239	24.5031	12.8526	71.9451
lp54	BB_A15_ospA_outer_surface_protein_A	33562.8	32368.7	30500.9	34404.9	22835.2	24399	21174.4	19424.3	27447.2
lp54	BB_A16_ospB_outer_surface_protein_B	28697.9	26913.5	30180.8	31672.1	19541.1	23588.4	22914.3	11211.4	24513.6
lp54	BB_A19_-_hypothetical_protein	525.583	679.597	655.732	620.001	642.947	734.804	602.039	278.597	556.566
lp54	BB_A20_-_PF-32_protein	393.517	592.345	507.837	472.266	533.745	470.613	276.963	41.5074	284.623
lp54	BB_A21_-_PF-49_protein	816.768	835.853	738.111	740.732	801.152	700.329	352.132	192.579	654.034
lp54	BB_A23_-_hypothetical_protein	151.029	146.131	135.722	109.438	312.469	313.751	232.416	181.053	265.31
lp54	BB_A24_dbpA_decorin-binding_protein_A	21.7704	25.5023	22.6072	33.7773	24.8187	33.4311	55.1954	55.6415	29.8664
lp54	BB_A25_dbpB_decorin-binding_protein_B	5.33625	2.56189	5.92827	0	4.3645	9.27601	11.4505	33.2649	5.20783
lp54	BB_A30_-_hypothetical_protein	611.333	566.316	615.86	292.429	489.594	424.597	244.185	366.483	501.5
lp54	BB_A31_-_pbsx_family_phage_terminase	168.881	154.511	176.314	151.862	144.418	123.936	39.9798	32.6103	126.091
lp54	BB_A32_-_hypothetical_protein	123.889	115.239	142.161	157.321	113.507	114.551	46.011	32.1789	64.772
lp54	BB_A33_-_lipoprotein	4.64488	5.35192	2.60726	12.869	8.94233	5.97835	2.76009	2.8955	8.54814
lp54	BB_A34_-_extracellular_solute-binding_protein,_family_5	1.26046	1.66412	1.5477	1.74611	2.0222	2.16775	5.30537	2.45544	0.790797
lp54	BB_A36_-_lipoprotein	10.9876	3.76787	7.98472	2.17442	7.70286	12.1913	20.9862	25.0736	8.53474
lp54	BB_A37_-_hypothetical_protein	0	2.78138	2.03247	0	2.81181	2.93857	2.45899	3.22454	1.38466
lp54	BB_A38_-_phage_portal_protein	290.792	296.076	273.812	166.338	351.823	304.342	185.253	167.397	245.644
lp54	BB_A40_-_hypothetical_protein	132.592	141.941	130.014	88.9868	145.182	153.514	61.9871	100.751	121.249
lp54	BB_A41_-_hypothetical_protein	138.148	175.378	146.546	125.566	147.997	130.139	59.4859	23.4016	74.9104
lp54	BB_A42_-_hypothetical_protein	73.1138	115.409	87.8319	92.0762	164.344	99.0692	74.6039	44.0235	65.7942
lp54	BB_A43_-_hypothetical_protein	582.387	342.588	410.978	459.954	622.895	450.401	782.297	1402.11	585.73
lp54	BB_A45_-_hypothetical_protein	155.139	216.307	157.413	185.314	251.613	182.649	138.925	132.469	155.421
lp54	BB_A46_-_hypothetical_protein	119.798	231.629	134.293	151.693	169.231	165.841	45.882	28.0776	135.444
lp54	BB_A47_-_hypothetical_protein	35.5961	57.5342	58.2771	65.748	75.2482	57.9272	8.22577	10.1703	54.5906
lp54	BB_A48_-_hypothetical_protein	30.7819	54.679	52.5552	31.2707	55.5816	52.8251	12.1942	7.19575	42.0575
lp54	BB_A49_-_hypothetical_protein	27.5625	40.8002	37.8725	19.091	45.9535	36.6985	13.6485	44.7442	34.5847
lp54	BB_A51_-_hypothetical_protein	54.2519	63.1932	49.9222	44.3536	70.1677	51.9062	18.497	16.6324	40.9187
lp54	BB_A52_-_outer_membrane_protein	621.602	560.721	572.311	710.879	500.949	446.3	1347.43	1400.92	508.579
lp54	BB_A53_-_Bbs27_protein	558.984	611.029	555.737	721.387	726.166	489.309	1152.28	1074.03	665.605
lp54	BB_A54_-_hypothetical_protein	626.799	736.736	612.928	773.485	828.136	538.787	1377.09	1230.86	699.102
lp54	BB_A57_-_P45-13	100.627	150.727	60.155	120.439	173.974	195.255	392.253	91.5831	87.8795
lp54	BB_A58_-_hypothetical_protein	0	1.18419	0.865339	0	1.86223	1.09473	0	0	2.06334
lp54	BB_A59_-_hypothetical_protein	28457.2	23648.8	27161.8	34618.2	24826.4	17936	42798.6	24894.1	19507.6
lp54	BB_A60_-_surface_lipoprotein_P27	291.535	310.516	301.982	388.039	319.149	231.033	314.921	89.931	196.104
lp54	BB_A61_-_hypothetical_protein	789.255	847.347	746.078	897.391	889.105	878.039	1911.15	423.988	579.544
lp54	BB_A62_lp6.6_6.6_kDa_lipoprotein	8050.39	9819.83	8485.59	7791.68	8199.27	9310.45	18485.4	6231.34	7173.46
lp54	BB_A64_-_P35_antigen	15.9921	9.0014	8.12542	10.6949	10.7206	8.07663	1.63842	2.14851	3.69038
lp54	BB_A65_-_lipoprotein	1.18094	5.66958	2.48581	0	5.57241	3.53785	7.0174	0.920211	4.44543
lp54	BB_A66_-_outer_surface_protein	59.5997	58.7837	48.7876	59.5352	46.8332	36.3485	71.8749	21.483	23.0627
lp54	BB_A68_cspA_complement_regulator-acquiring_surface_protein_1	2602.41	3006.31	2087.49	2950.96	2979.32	3171.7	6206.26	2141.54	1780.29
lp54	BB_A69_-_putative_surface_protein	1098.29	1349.35	798.371	1169.81	1160.62	1288.57	1517.15	572.183	682.565
lp54	BB_A73_-_antigen_P35	16.8782	24.039	19.7375	32.7336	18.3707	21.2242	19.5015	3.50714	15.0601
lp54	BB_A74_osm28_outer_membrane_porin_OMS28	5825.31	6092.48	5079.48	3991.35	4791.67	6147.39	11469.1	10516.9	5360.09
lp54	BB_A76_thyX_FAD-dependent_thymidylate_synthase	456.741	608.064	521.481	356.829	470.406	806.942	720.512	460.664	487.705
lp56	BB_Q0091_-_hypothetical_protein	31.8376	41.6862	26.4004	40.0949	46.9809	40.4638	48.7297	13.5319	12.1057
lp56	BB_Q03_-_outer_membrane_protein	19.0836	52.3536	29.9681	40.284	50.5987	74.4126	57.5996	87.0977	50.932
lp56	BB_Q05_-_antigen,_P35	7.32434	11.8277	7.00787	18.4479	12.4419	15.958	29.0152	10.8957	12.2538
lp56	BB_Q06_-_membrane_protein	421.223	689.945	469.041	554.913	516.774	816.064	1590.96	740.919	386.905
lp56	BB_Q07_-_plasmid_partition_protein	39.4053	75.0201	44.3331	65.8818	100.92	102.973	382.856	159.879	61.9479
lp56	BB_Q08_-_PF-32_protein	1.31595	21.7962	5.53999	9.11486	9.93515	17.9594	8.47129	1.53812	5.50406
lp56	BB_Q09_-_hypothetical_protein	6.53923	8.07281	3.93277	10.3529	8.28709	11.8163	6.47626	14.5586	5.47017
lp56	BB_Q12_-_hypothetical_protein	0	5.01684	1.22201	4.82533	3.28724	8.69594	6.037	2.71422	5.09915
lp56	BB_Q13_-_hypothetical_protein	7.83189	4.51202	3.66348	4.33978	4.73033	7.29951	5.17097	0.8137	1.3103
lp56	BB_Q14_-_hypothetical_protein	3.30144	1.05666	1.93037	0	2.70023	4.63996	5.44941	2.57254	1.84114
lp56	BB_Q15_-_hypothetical_protein	5.22944	5.02121	4.58652	0	5.18191	7.54304	2.58954	3.05616	2.18725
lp56	BB_Q17_-_hypothetical_protein	0	1.27415	0.62072	4.90206	2.83858	2.55211	2.62843	0.689345	1.48007
lp56	BB_Q18_-_hypothetical_protein	0	3.0265	2.2116	0	2.3797	2.09839	1.33785	0	1.50669
lp56	BB_Q19_-_hypothetical_protein	0	8.4249	5.74601	0	3.53301	0.259614	4.63455	2.73483	0.978642
lp56	BB_Q20_-_hypothetical_protein	4.40192	8.98162	5.01897	12.1959	2.90794	5.861	1.08988	6.0026	13.8085
lp56	BB_Q21_-_hypothetical_protein	2.12169	6.11162	3.72169	0	7.20825	6.12073	0	4.95978	10.6489
lp56	BB_Q22_-_hypothetical_protein	1.54662	6.68267	3.66249	0	3.21109	6.17781	12.6367	12.9554	2.91099
lp56	BB_Q23_-_hypothetical_protein	8.06428	7.03925	5.14389	2.03116	8.4407	9.76118	19.6035	6.8551	4.29284
lp56	BB_Q24_-_hypothetical_protein	3.16243	4.30172	2.95855	7.30148	3.68084	2.92407	3.13198	4.92845	2.20452
lp56	BB_Q25_-_hypothetical_protein	9.03824	22.1298	11.415	7.51236	12.6238	14.0398	20.5878	30.2839	12.097
lp56	BB_Q26_-_hypothetical_protein	87.4749	149.158	97.885	50.1427	101.625	136.551	128.455	106.944	78.2206
lp56	BB_Q27_-_hypothetical_protein	52.647	75.826	56.2124	26.9529	51.3044	62.4783	65.7417	54.4007	36.3809
lp56	BB_Q28_-_hypothetical_protein	28.9672	38.9393	23.809	13.7582	21.0886	22.223	19.6719	9.02871	9.6926
lp56	BB_Q29_-_hypothetical_protein	22.732	38.6394	27.3734	10.2131	24.1199	28.7671	33.4654	15.7983	16.446
lp56	BB_Q30_blyA_holin_protein	34.5323	71.0513	36.3443	6.8339	38.6413	43.2417	41.5283	55.7385	35.0768
lp56	BB_Q31_blyB_holin_protein	41.8468	103.915	73.4042	71.9628	44.3943	74.9305	54.3057	66.34	50.6976
lp56	BB_Q32_-_hypothetical_protein	82.2075	126.295	80.7529	78.6817	47.6772	67.0006	87.337	12.8115	41.2607
lp56	BB_Q33_-_hypothetical_protein	182.982	196.807	139.834	141.479	57.0262	74.6012	132.052	42.0012	75.9404
lp56	BB_Q34_bdrW_protein_BdrW_protein	134.005	182.628	162.268	107.789	149.853	258.682	530.859	544.553	168.146
lp56	BB_Q35_mlpJ_protein_MlpJ	68.019	74.7532	63.538	68.1153	69.7597	65.6505	131.482	34.483	38.3897
lp56	BB_Q37_-_hypothetical_protein	5.28742	7.86917	3.8954	2.92985	11.2771	13.4934	11.5203	23.0723	7.07681
lp56	BB_Q38_-_hypothetical_protein	379.305	652.144	295.442	588.046	1042.78	950.3	3625.88	1192.92	475.75
lp56	BB_Q39_-_hypothetical_protein	108.813	136.759	128.179	71.0798	96.5118	149.789	431.062	624.547	91.7641
lp56	BB_Q40_-_PF-32_protein	193.655	322.855	238.949	112.085	199.156	295.521	694.912	531.25	199.721
lp56	BB_Q42_bdrV_protein_BdrV	320.422	460.599	424.74	253.645	295.162	434.716	645.776	401.088	261.005
lp56	BB_Q43_bppA_protein_BppA	1.8895	3.26568	3.71214	2.09401	2.99573	5.19933	14.5962	11.4842	2.84508
lp56	BB_Q44_bppB_protein_BppB	4.71264	1.69687	2.89329	6.52839	2.44609	7.05906	11.6682	3.67218	6.89885
lp56	BB_Q45_bppC_protein_BppC	0.645256	0.619563	0.452742	0	3.2883	3.29335	7.6685	4.52516	1.6193
lp56	BB_Q47_erpX_protein_ErpX	45.3882	34.3084	37.7754	44.1469	62.7016	61.7185	70.2958	55.3085	25.8505
lp56	BB_Q48_-_hypothetical_protein	116.403	85.6003	86.8596	89.5846	146.47	185.533	166.519	203.723	97.3731
lp56	BB_Q49_-_hypothetical_protein	65.465	46.2943	43.7608	44.1185	45.9183	65.1769	63.0822	73.7599	59.9427
lp56	BB_Q50_-_phage_terminase_large_subunit	7.40708	9.7792	8.57531	17.4436	11.0446	10.8485	2.9343	3.46304	6.50594
lp56	BB_Q52_-_hypothetical_protein	7.23582	7.98985	7.61549	4.00949	10.9258	8.51024	2.86645	0.563828	6.05287
lp56	BB_Q53_-_hypothetical_protein	7.07729	5.09662	1.5518	0	3.17253	5.69316	7.00914	4.82542	4.4402
lp56	BB_Q54_-_hypothetical_protein	2.01361	2.57791	2.59022	0	4.43403	6.10685	9.97111	12.0293	1.68442
lp56	BB_Q62_-_hypothetical_protein	0	0	0	0	0	0	0	0	0
lp56	BB_Q67_-_adenine_specific_DNA_methyltransferase	34.4052	58.7703	35.8872	45.1079	49.3704	60.9427	61.1504	37.3414	35.8471
lp56	BB_Q85_-_hypothetical_protein	0	3.37627	2.96063	7.79372	5.57492	2.80908	4.1789	2.19196	0
lp56	BB_Q88_-_hypothetical_protein	2.1172	2.54112	2.97106	0	1.39864	1.87932	0	0.824882	0.885536
lp56	BB_Q89_-_lipoprotein	12.9051	6.19563	3.62194	0	3.41009	3.43654	0	2.01118	0
