# Supplementary material for: RNA-Seq of Borrelia burgdorferi in Multiple Phases of Growth Reveals Insights into the Dynamics of Gene Expression, Transcriptome Architecture, and Noncoding RNAs
Source: PLoS One. 2016 Oct 5;11(10):e0164165. doi: 10.1371/journal.pone.0164165 (PMC5051733; doi:10.1371/journal.pone.0164165)
Supplement: S4 Table — (A) Genes are listed which were identified by DEseq as differentially expressed by meeting the criteria of >2X greater abundance and an adjusted p-value of <0.05. Four genes were identified which met these criteria. (B) Genes are listed which were identified by DEseq as differentially expressed by meeting the criteria of >2X lower abundance and an adjusted p-value of <0.05. Five genes were identified which met these criteria. In order from left to right columns list genetic element on which a given gene resides, the gene ID, the mean expression, the early-exponential expression, mid-exponential expression, fold change, log2 fold change, p-value, adjusted p-value, mid-exponential variance, and early-exponential variance. (XLSX) [file pone.0164165.s005.xlsx]

## Sheet: A. E vs M Up
Genes increased from early-exponential to mid-exponential
Genetic Element	Gene ID	Mean Expression	Early Expression	Mid Expression	Fold Change	Log2 Fold Change	P-Value	Adjusted P-Value	Mid Variance	Early Variance
Chromosome	BB_0331_-_hypothetical_protein	19.1015	6.7449	31.4581	4.66399	2.22156	0.000334938	0.013563	0.271438	0.270825
lp28-4	BB_I19_-_hypothetical_protein	2052.21	1335.2	2769.22	2.07401	1.05242	7.4e-09	4.76e-06	3.18503	1.49357
lp36	BB_K54_-_hypothetical_protein	44.9334	25.5189	64.348	2.52158	1.33433	0.00182314	0.0476423	2.71665	0.135644
cp32-7	BB_O38_bppC_protein_BppC	4.11653	0.23055	8.00251	34.7104	5.1173	0.00140457	0.0397006	0.135374	0.0356636

## Sheet: B. E vs M Down
Genes decreased from early-exponential to mid-exponential
Genetic Element	Gene ID	Mean Expression	Early Expression	Mid Expression	Fold Change	Log2 Fold Change	P-Value	Adjusted P-Value	Mid Variance	Early Variance
cp32-8	BB_L25_-_hypothetical_protein	143.332	198.586	88.0786	0.443529	-1.1729	0.000352991	0.013563	0.232198	3.32661
cp32-8	BB_L26_-_hypothetical_protein	254.792	386.978	122.605	0.316825	-1.65824	8.74e-08	3.03e-05	0.223978	0.895635
cp32-6	BB_M26_-_hypothetical_protein	193.778	282.77	104.786	0.370569	-1.43219	2.83e-06	0.000652982	0.0241915	4.23284
cp32-4	BB_R26_-_hypothetical_protein	147.761	213.97	81.5531	0.381143	-1.3916	2.9e-05	0.00267843	0.00124886	1.50486
cp32-3	BB_S26_-_hypothetical_protein	134.118	186.39	81.846	0.439113	-1.18734	0.000289857	0.0134821	0.0589741	0.83866
