# Supplementary material for: RNA-Seq of Borrelia burgdorferi in Multiple Phases of Growth Reveals Insights into the Dynamics of Gene Expression, Transcriptome Architecture, and Noncoding RNAs
Source: PLoS One. 2016 Oct 5;11(10):e0164165. doi: 10.1371/journal.pone.0164165 (PMC5051733; doi:10.1371/journal.pone.0164165)
Supplement: S5 Table — (A) Genes are listed which were identified by DEseq as differentially expressed by meeting the criteria of >2X greater abundance and an adjusted p-value of <0.05. Sixty-five genes were identified which met these criteria. (B) Genes are listed which were identified by DEseq as differentially expressed by meeting the criteria of >2X lower abundance and an adjusted p-value of <0.05. Seven genes were identified which met these criteria. In order from left to right columns list genetic element on which a given gene resides, the gene ID, the mean expression, the mid-exponential expression, stationary expression, fold change, log2 fold change, p-value, adjusted p-value, stationary variance, and mid-exponential variance. (XLSX) [file pone.0164165.s006.xlsx]

## Sheet: A. M vs S up
Genes increased from mid-exponential to stationary
Genetic Element	Gene ID	Mean Expression	Mid Expression	Stat Expression	Fold Change	Log2 Fold Change	P-Value	Adjusted P-Value	Stat Variance	Mid Variance
Chromosome	BB_0007_-_hypothetical_protein	2927.33	1656.65	4198.01	2.53403	1.05657	1.2e-05	0.00123352	3.79499	0.0274625
Chromosome	BB_0026_-_bifunctional_methylenetetrahydrofolate_dehydrogenase/methenyltetrahydrofolate_cyclohydrolase	2408.26	1504.9	3311.63	2.20056	1.23756	0.00111841	0.0246049	3.25526	0.458789
Chromosome	BB_0083_-_hypothetical_protein	1621.28	986.212	2256.35	2.28789	1.51719	0.000434594	0.0125489	3.69283	0.596369
Chromosome	BB_0133_-_hypothetical_protein	11591.4	7487.8	15694.9	2.09606	1.07579	0.00125623	0.0263809	2.85243	0.142029
Chromosome	BB_0153_-_superoxide_dismutase	2595.8	1519.03	3672.56	2.4177	1.01437	4.35e-05	0.0026213	4.17187	0.0561171
Chromosome	BB_0179_trmE_tRNA_modification_GTPase	6120.38	3573.54	8667.22	2.42539	1.14779	0.00018574	0.00677464	3.09769	0.266107
Chromosome	BB_0226_serS_serine--tRNA_ligase	4126.22	2548.9	5703.54	2.23765	1.00527	0.000192753	0.00685013	3.0961	0.000144404
Chromosome	BB_0253_lon_ATP-dependent_protease_La	9035.87	5332.42	12739.3	2.38903	1.17352	8.7e-05	0.00430815	5.53728	0.00402049
Chromosome	BB_0269_-_ATP-binding_protein	10598.8	5550.75	15646.8	2.81885	1.12799	7.76e-07	0.000165008	5.81123	0.126625
Chromosome	BB_0299_ftsZ_cell_division_protein_FtsZ	6303.97	4093.5	8514.43	2.07999	1.56435	0.000125886	0.00545243	4.21612	0.637574
Chromosome	BB_0300_ftsA_cell_division_protein_FtsA	12251	7296.64	17205.5	2.358	1.1185	8.08e-05	0.00414674	3.92651	0.279129
Chromosome	BB_0386_rpsG_30S_ribosomal_protein_S7	13853.5	7173.63	20533.3	2.86233	1.2343	8.33e-07	0.000165008	6.51153	0.172907
Chromosome	BB_0394_nusG_transcription_termination/antitermination_factor	10811.3	6957.34	14665.2	2.10787	1.2983	0.000507938	0.013804	3.09017	0.206731
Chromosome	BB_0402_proS_proline--tRNA_ligase	2112.75	1399.16	2826.34	2.02003	1.41839	0.00063111	0.0162536	2.35323	0.103715
Chromosome	BB_0478_rplC_50S_ribosomal_protein_L3	13626.5	8474.9	18778.1	2.21574	1.06322	0.000305947	0.00948442	1.44379	0.989929
Chromosome	BB_0485_rplP_50S_ribosomal_protein_L16	3643.68	2423.21	4864.16	2.00732	1.24961	0.000959166	0.0221567	1.45897	0.704211
Chromosome	BB_0488_rplN_50S_ribosomal_protein_L14	1996.42	1226.45	2766.39	2.25562	1.20992	2.12e-05	0.00139805	2.5432	1.2215
Chromosome	BB_0493_-_50S_ribosomal_protein_L6	7122.52	4471.77	9773.27	2.18555	1.20355	0.000108604	0.00501753	2.0131	0.542925
Chromosome	BB_0495_rpsE_30S_ribosomal_protein_S5	3415.84	1726.28	5105.4	2.95745	1.34612	9.57e-07	0.00016587	2.81008	1.43479
Chromosome	BB_0534_xth_exodeoxyribonuclease_III	924.799	583.246	1266.35	2.17121	1.46499	0.000227965	0.00770633	1.63273	0.293289
Chromosome	BB_0536_-_zinc_protease	1884.63	1124.26	2645	2.35267	1.16651	7.02e-05	0.00374194	2.79283	0.202758
Chromosome	BB_0599_cysS_cysteine--tRNA_ligase	3762.98	2175.52	5350.43	2.45938	1.25671	1.25e-05	0.00123352	3.6652	0.104421
Chromosome	BB_0621_-_4-methyl-5(b-hydroxyethyl)-thiazole_monophosphate_biosynthesis_protein	1608.24	875.741	2340.75	2.67288	1.37062	0.00013936	0.00585313	6.81608	0.664776
Chromosome	BB_0691_fusA_elongation_factor_G	16199	10486.2	21911.8	2.08959	1.1847	0.000840734	0.0200906	3.00566	0.0978218
Chromosome	BB_0698_trmD_tRNA_(guanine-N(1)-)-methyltransferase	8556.64	5066.44	12046.8	2.37777	1.25507	0.000443919	0.0125566	2.08624	1.1573
Chromosome	BB_0704_acpP_acyl_carrier_protein	4117.11	2485.24	5748.98	2.31325	1.16389	1.5e-05	0.00133794	3.87173	0.385288
Chromosome	BB_0705_rnc_ribonuclease_III	5876.78	3558.39	8195.17	2.30305	1.5253	6.1e-05	0.00338228	3.29262	0.297011
Chromosome	BB_0738_valS_valine--tRNA_ligase	8885.48	5016.83	12754.1	2.54227	2.26924	2.07e-05	0.00139805	4.02494	0.00374141
Chromosome	BB_0749_-_hypothetical_protein	18618.1	9901.65	27334.6	2.76061	1.21813	2.57e-05	0.00162015	5.97678	0.0427137
Chromosome	BB_0804_rpsO_30S_ribosomal_protein_S15	2673.62	1648	3699.24	2.24469	1.82079	0.000122912	0.00545243	4.2416	0.457541
Chromosome	BB_0805_-_polyribonucleotide_nucleotidyltransferase	29886.9	17634.9	42138.9	2.38951	1.42264	0.000307936	0.00948442	3.85612	0.0442008
Chromosome	BB_0816_-_hypothetical_protein	4756.72	2653.08	6860.36	2.58581	2.02787	1.54e-05	0.00133794	4.07766	0.137483
Chromosome	Rfam_ncRNA1_NC_001318_SRP_bact_Rfam_annotation	21497.8	2827.61	40168.1	14.2057	-3.8284	4.65e-28	6.45e-25	19.9235	0.312717
lp54	BB_A43_-_hypothetical_protein	864.974	528.526	1201.42	2.27315	1.66372	0.000775523	0.0188574	3.76905	0.349542
lp54	BB_A52_-_outer_membrane_protein	2216.3	1308.8	3123.81	2.38678	2.028	1.36e-06	0.0001971	3.81111	1.37867
lp54	BB_A74_osm28_outer_membrane_porin_OMS28	17149.5	10584.1	23714.9	2.24061	2.85302	0.00130187	0.0269312	2.24515	0.381911
lp17	BB_D21_-_hypothetical_protein	1687.7	870.292	2505.11	2.87847	1.51867	7.44e-06	0.000859654	5.21154	0.126282
lp28-1	BB_F06_-_hypothetical_protein	41.1383	14.1352	68.1414	4.8207	1.43177	0.000943567	0.0221567	2.31692	0.124824
lp28-3	BB_H13_-_protein_RepU	1304.26	784.176	1824.35	2.32645	1.19346	0.00180602	0.0330092	7.24256	1.00966
lp28-3	BB_H32_-_antigen_P35	334.607	147.64	521.575	3.53275	1.06213	1.72e-06	0.000217097	4.29824	0.142565
lp28-3	BB_H37_-_lipoprotein	1608.63	874.075	2343.18	2.68076	1.32838	1.73e-05	0.00139805	5.19398	0.866764
lp28-3	BB_H40_-_transposase-like_protein	35.5946	14.0191	57.1701	4.07802	1.42398	0.00261004	0.0425589	4.80059	0.0401514
lp28-4	BB_I19_-_hypothetical_protein	4201.3	2015.82	6386.78	3.16833	1.66596	1.42e-06	0.0001971	15.0119	0.422542
lp28-4	BB_I20_-_hypothetical_protein	1018.32	401.042	1635.61	4.07839	1.1414	2.22e-08	6.14e-06	9.45094	0.42216
lp28-4	BB_I21_-_PF-32_protein	2559.19	622.286	4496.09	7.22513	1.35192	9.56e-20	6.62e-17	14.4005	0.178373
lp28-4	BB_I22_-_PF-49_protein	640.28	331.299	949.262	2.86528	1.40702	0.000259471	0.00836342	5.2576	0.69151
lp38	BB_J48_-_hypothetical_protein	298.068	161.214	434.921	2.69778	1.58881	0.00169117	0.0330092	2.82668	0.925785
lp36	BB_K13_-_hypothetical_protein	5339.25	3248.71	7429.79	2.287	1.26477	0.000633258	0.0162536	3.84604	0.6368
lp36	BB_K40_-_hypothetical_protein	2967.71	1922.09	4013.34	2.08801	2.21143	0.000150975	0.00605349	3.25582	0.772584
lp36	BB_K45_-_immunogenic_protein_P37	6895.4	3927.66	9863.14	2.5112	1.53101	2.01e-05	0.00139805	4.81911	0.0606507
cp32-8	BB_L31_-_hypothetical_protein	435.577	236.518	634.636	2.68325	1.08526	9.23e-05	0.00441045	3.82084	0.116307
cp32-9	BB_N28_mlpI_lipoprotein	284.595	136.39	432.8	3.17325	2.37059	1.93e-05	0.00139805	3.45925	0.0294588
cp32-9	BB_N30_-_hypothetical_protein	1791.13	1117.38	2464.88	2.20595	1.48094	0.000468324	0.0129819	9.14882	0.514732
cp32-9	BB_N31_-_hypothetical_protein	220.449	124.109	316.788	2.55251	1.41401	0.000234281	0.00773126	2.45282	0.297132
lp56	BB_Q07_-_plasmid_partition_protein	332.288	181.982	482.594	2.65188	1.53572	0.00102195	0.0228454	4.45217	0.213818
lp56	BB_Q34_bdrW_protein_BdrW_protein	654.691	326.692	982.691	3.00801	1.33219	5.68e-05	0.00327919	3.56958	1.21691
lp56	BB_Q38_-_hypothetical_protein	4402.95	2587.77	6218.12	2.40288	3.8284	0.000556389	0.0148299	10.6724	0.753678
lp56	BB_Q39_-_hypothetical_protein	461.393	163.866	758.919	4.63133	-2.21143	1.14e-08	3.94e-06	7.47904	0.377888
lp56	BB_Q40_-_PF-32_protein	809.302	416.106	1202.5	2.88988	-1.53101	0.000152866	0.00605349	3.10417	1.38635
cp32-4	BB_R31_-_hypothetical_protein	1430	916.151	1943.85	2.12176	-1.08526	0.000680084	0.0171381	5.49559	0.207904
cp32-4	BB_R32_-_hypothetical_protein	460.895	149.362	772.428	5.17151	-2.37059	1.6e-11	7.39e-09	9.88223	0.046489
cp32-4	BB_R33_-_plasmid_partition_protein,_putative	345.605	182.314	508.895	2.79131	-1.48094	0.000185371	0.00677464	2.98075	0.0370617
cp32-4	BB_R34_-_hypothetical_protein	196.602	107.293	285.911	2.66477	-1.41401	0.00178687	0.0330092	2.09163	0.194831
cp32-4	BB_R44_-_hypothetical_protein	97.0707	49.7882	144.353	2.89934	-1.53572	0.000220678	0.0076465	2.37537	0.380713
cp32-3	BB_S34_-_hypothetical_protein	304.593	173.17	436.016	2.51785	-1.33219	0.000157754	0.00607353	3.24433	0.282354

## Sheet: B. M vs S Down
Genes decreased from mid-exponential to stationary
Genetic Element	Gene ID	Mean Expression	Mid Expression	Stat Expression	Fold Change	Log2 Fold Change	P-Value	Adjusted P-Value	Stat Variance	Mid Variance
Chromosome	BB_0450_rpoN_RNA_polymerase_sigma-54_factor	623.786	950.805	296.768	0.312123	-1.67981	0.000358321	0.0107964	1.00965	0.0583269
Chromosome	BB_0641_-_spermidine/putrescine_transport_system_permease	565.613	847.294	283.933	0.335106	-1.57731	0.00154534	0.0310411	1.31268	0.602164
Chromosome	BB_0739_-_hypothetical_protein	687.596	1036.36	338.833	0.326946	-1.61288	0.00073679	0.0182356	1.46387	0.681284
cp32-8	BB_L40_erpO_ErpB1_protein	5583.51	8165.1	3001.91	0.367652	-1.44359	0.00101278	0.0228454	0.680406	6.27207
cp32-9	BB_N39_erpQ_protein_ErpQ	1773.85	2559.43	988.267	0.386127	-1.37285	0.00270134	0.0435356	0.393808	4.96737
cp32-1	BB_P39_erpB_protein_ErpB	5349.61	7775.8	2923.42	0.375964	-1.41133	0.00114816	0.0248649	0.560287	6.48183
lp28-2	BB_G0036_-_hypothetical_protein	1.32175	2.64349	0	Inf	Inf	0.00138944	0.02832	0	0.725487
