# Supplementary material for: RNA-Seq of Borrelia burgdorferi in Multiple Phases of Growth Reveals Insights into the Dynamics of Gene Expression, Transcriptome Architecture, and Noncoding RNAs
Source: PLoS One. 2016 Oct 5;11(10):e0164165. doi: 10.1371/journal.pone.0164165 (PMC5051733; doi:10.1371/journal.pone.0164165)
Supplement: S7 Table — (A) early-exponential phase cultures, (B) mid-exponential phase, and (C) stationary phase cultures. Listed putative 5’ ends include the ORF’s genetic element, putative start location, strand, distance from ORF start codon, and description of the ORF. (XLSX) [file pone.0164165.s008.xlsx]

## Sheet: A. Early 5' Ends
Transcript 5' ends identified in early-exponential
Genetic Element	Location	Strand	Distance from ATG	Gene
Chromosome	98	+	-7	BB_0001=hypothetical_protein
Chromosome	2004	-	-208	BB_0002=hypothetical_protein
Chromosome	3332	+	-87	BB_0004=phosphoglucomutase
Chromosome	6399	-	-93	BB_0005=tryptophan--tRNA_ligase
Chromosome	8342	-	-27	BB_0007=hypothetical_protein
Chromosome	8394	+	-33	BB_0008=hypothetical_protein
Chromosome	15728	-	-12	BB_0016=GlpE_protein
Chromosome	15804	+	-191	BB_0017=integral_membrane_protein
Chromosome	22758	+	-61	BB_0024=hypothetical_protein
Chromosome	25632	-	-9	BB_0026=bifunctional_methylenetetrahydrofolate_dehydrogenase/methenyltetrahydrofolate_cyclohydrolase
Chromosome	25724	+	-29	BB_0027=hypothetical_protein
Chromosome	29486	-	-14	BB_0031=signal_peptidase_I
Chromosome	29542	+	-1	BB_0032=hypothetical_protein
Chromosome	32110	-	-21	BB_0034=outer_membrane_protein_P13
Chromosome	39674	-	-36	BB_0039=hypothetical_protein
Chromosome	41860	-	-428	BB_0042=phosphate-specific_transport_system_accessory_protein_PhoU
Chromosome	42959	-	-78	BB_0044=hypothetical_protein
Chromosome	45419	+	-27	BB_0046=ribonuclease_HII
Chromosome	45739	-	-385	BB_0045=P115_protein
Chromosome	46423	-	-44	BB_0047=hypothetical_protein
Chromosome	46530	+	-1	tRNA-Gly=BB_t25
Chromosome	47143	+	-24	BB_0050=hypothetical_protein
Chromosome	56451	-	-171	BB_0059=CBS_domain-containing_protein
Chromosome	57201	-	-16	BB_0061=thioredoxin
Chromosome	63058	-	-26	BB_0067=peptidase
Chromosome	63121	+	-26	BB_0068=haloacid_dehalogenase-like_hydrolase
Chromosome	70111	+	-31	BB_0074=peptide_chain_release_factor_2
Chromosome	79332	-	-10	BB_0083=hypothetical_protein
Chromosome	79468	+	-37	BB_0084=cysteine_desulfurase
Chromosome	98669	-	-21	BB_0100=glutamate_racemase
Chromosome	98789	+	-28	BB_0101=asparagine--tRNA_ligase
Chromosome	112821	-	-52	BB_0115=30S_ribosomal_protein_S6
Chromosome	114774	+	-33	BB_0117=hemolysin_III
Chromosome	120150	-	-347	BB_0122=elongation_factor_Ts
Chromosome	121343	-	-261	BB_0124=hypothetical_protein
Chromosome	124461	-	-315	BB_0127=30S_ribosomal_protein_S1
Chromosome	126511	-	-210	BB_0130=hypothetical_protein
Chromosome	131160	-	-46	BB_0133=hypothetical_protein
Chromosome	131269	+	-29	BB_0134=hypothetical_protein
Chromosome	133857	-	-15	BB_0135=histidine--tRNA_ligase
Chromosome	133941	+	-34	BB_0136=penicillin-binding_protein
Chromosome	144279	-	-49	BB_0142=outer_membrane_efflux_protein
Chromosome	144297	+	-10	BB_0143=membrane_protein_insertion_efficiency_factor
Chromosome	146488	-	-118	BB_0145=glycine/betaine_ABC_transporter_permease
Chromosome	148660	-	-1	BB_0147=flagellin
Chromosome	150953	+	-21	BB_0151=N-acetylglucosamine-6-phosphate_deacetylase
Chromosome	156500	-	-100	BB_0154=protein_translocase_subunit_SecA
Chromosome	158000	+	-76	BB_0157=hypothetical_protein
Chromosome	162847	+	-31	BB_0162=hypothetical_protein
Chromosome	169540	+	-23	BB_0167=outer_membrane_protein
Chromosome	171117	-	-20	BB_0168=dnaK_suppressor
Chromosome	171235	+	-28	BB_0169=translation_initiation_factor_IF-1
Chromosome	174219	-	-103	BB_0171=hypothetical_protein
Chromosome	183251	-	-449	BB_0179=tRNA_modification_GTPase
Chromosome	188702	-	-208	BB_0187=hypothetical_protein
Chromosome	189900	-	-41	BB_0190=translation_initiation_factor_IF-3
Chromosome	190061	+	-126	BB_0192=hypothetical_protein
Chromosome	193597	-	-134	BB_0195=hypothetical_protein
Chromosome	193717	+	-83	BB_0196=peptide_chain_release_factor_1
Chromosome	202580	-	-2	BB_0201=UDP-N-acetylmuramyl-tripeptide_synthetase
Chromosome	202686	+	-7	tRNA-Cys=BB_t01
Chromosome	205085	+	-90	BB_0204=protein_HflC
Chromosome	206318	+	-16	tRNA-Phe=BB_t30
Chromosome	206498	+	-31	BB_0205=hypothetical_protein
Chromosome	208620	-	-39	BB_0206=methyltransferase
Chromosome	211238	+	-63	BB_0209=hypothetical_protein
Chromosome	219174	-	-96	BB_0213=lipoprotein
Chromosome	219667	-	-33	BB_0214=elongation_factor_P
Chromosome	219781	+	-19	BB_0215=phosphate_ABC_transporter_substrate-binding_protein
Chromosome	228565	-	-44	BB_0222=6-phosphogluconolactonase
Chromosome	229216	+	-1	BB_0225=tRNA-dihydrouridine_synthase_A
Chromosome	231535	-	-44	BB_0226=serine--tRNA_ligase
Chromosome	231605	+	-16	BB_0227=hypothetical_protein
Chromosome	238245	-	-19	BB_0233=30S_ribosomal_protein_S20
Chromosome	239252	-	-124	BB_0234=integral_membrane_protein
Chromosome	242394	+	-44	BB_0237=apolipoprotein_N-acyltransferase
Chromosome	242408	-	-119	BB_0236=hypothetical_protein
Chromosome	244790	-	-77	BB_0238=hypothetical_protein
Chromosome	245600	+	-190	BB_0240=glycerol_uptake_facilitator
Chromosome	252414	-	-177	BB_0246=M23_peptidase_domain-containing_protein
Chromosome	256390	+	-73	BB_0251=leucine--tRNA_ligase
Chromosome	263806	+	-182	BB_0254=single-stranded-DNA-specific_exonuclease
Chromosome	267043	+	-23	BB_0256=30S_ribosomal_protein_S21
Chromosome	269706	-	-30	BB_0257=DNA_translocase_FtsK
Chromosome	273721	-	-74	BB_0260=hypothetical_protein
Chromosome	273779	+	-78	BB_0261=hypothetical_protein
Chromosome	276504	-	-8	BB_0262=M23_peptidase_domain-containing_protein
Chromosome	276552	+	-6	BB_0263=signal_peptidase_I
Chromosome	286033	-	-71	BB_0271=flagellar_biosynthesis_protein_FlhA
Chromosome	288548	-	-375	BB_0274=flagellar_biosynthesis_protein_FliQ
Chromosome	297129	-	-84	BB_0286=flagellar_protein
Chromosome	305671	-	-10	BB_0296=ATP-dependent_protease_subunit_HslV
Chromosome	309916	-	-136	BB_0300=cell_division_protein_FtsA
Chromosome	326794	-	-128	BB_0321=hypothetical_protein
Chromosome	327944	+	-88	BB_0323=hypothetical_protein
Chromosome	329228	+	-34	BB_0324=hypothetical_protein
Chromosome	334654	-	-139	BB_0327=glycerol-3-phosphate_O-acyltransferase
Chromosome	334785	+	-152	BB_0328=family_5_extracellular_solute-binding_protein
Chromosome	340302	+	-39	BB_0332=peptide_ABC_transporter_permease
Chromosome	340650	-	-433	BB_0331=hypothetical_protein
Chromosome	345007	-	-75	BB_0336=hypothetical_protein
Chromosome	345028	+	-35	BB_0337=enolase
Chromosome	347338	-	-37	BB_0339=50S_ribosomal_protein_L13
Chromosome	356987	+	-20	BB_0348=pyruvate_kinase
Chromosome	361145	-	-67	BB_0351=hypothetical_protein
Chromosome	361182	+	-6	BB_0352=hypothetical_protein
Chromosome	365150	-	-178	BB_0354=hypothetical_protein
Chromosome	365879	-	-276	BB_0355=transcription_factor
Chromosome	374173	-	-22	BB_0365=lipoprotein_LA7
Chromosome	374261	+	-16	BB_0366=aminopeptidase
Chromosome	379637	-	-379	BB_0369=ATP-dependent_Clp_protease_subunit_A
Chromosome	384206	-	-44	BB_0373=hypothetical_protein
Chromosome	384262	+	-25	BB_0374=hypothetical_protein
Chromosome	394096	-	-33	BB_0383=basic_membrane_protein_A
Chromosome	408501	-	-20	tRNA-Thr=BB_t33
Chromosome	410714	+	-73	BB_0399=hypothetical_protein
Chromosome	410860	-	-413	BB_0398=lipoprotein
Chromosome	413068	-	-62	BB_0400=hypothetical_protein
Chromosome	413076	+	-37	BB_0401=glutamate_transporter
Chromosome	416568	-	-90	BB_0403=hypothetical_protein
Chromosome	421412	-	-32	BB_0408=PTS_system_fructose-specific_transproter_subunit_IIABC
Chromosome	421539	+	-15	BB_0409=hypothetical_protein
Chromosome	424459	-	-17	BB_0413=integral_membrane_protein
Chromosome	426733	+	-3	BB_0416=pheromone_shutdown_protein
Chromosome	435318	-	-6	5S_ribosomal_RNA=BB_r01
Chromosome	438268	-	-1	23S_ribosomal_RNA=BB_r02
Chromosome	438576	-	-19	5S_ribosomal_RNA=BB_r03
Chromosome	441512	-	-4	23S_ribosomal_RNA=BB_r04
Chromosome	443322	-	-74	BB_0422=3-methyladenine_DNA_glycosylase
Chromosome	443606	+	-17	tRNA-Ile=BB_t04
Chromosome	444578	-	-169	tRNA-Ala=BB_t05
Chromosome	446122	-	-4	16S_ribosomal_RNA=BB_r05
Chromosome	446893	-	-18	BB_0426=nucleoside_2-deoxyribosyltransferase_superfamily_protein
Chromosome	447819	+	-36	BB_0428=hypothetical_protein
Chromosome	448641	-	-50	BB_0429=hypothetical_protein
Chromosome	449391	+	-28	BB_0431=CobQ/CobB/MinD/ParA_nucleotide_binding_domain-containing_protein
Chromosome	459848	+	-68	BB_0440=50S_ribosomal_protein_L34
Chromosome	469759	-	-94	BB_0448=phosphocarrier_protein_HPr
Chromosome	472534	+	-32	BB_0453=small_conductance_mechanosensitive_ion_channel
Chromosome	474567	-	-11	BB_0454=lipopolysaccharide_biosynthesis-like_protein
Chromosome	474611	+	-2	BB_0455=hypothetical_protein
Chromosome	475500	+	-106	BB_0456=hypothetical_protein
Chromosome	478115	-	-110	BB_0457=excinuclease_ABC_subunit_C
Chromosome	478126	+	-70	BB_0458=hypothetical_protein
Chromosome	482080	-	-23	BB_0460=lipoprotein
Chromosome	482309	+	-2	Rfam_ncRNA1_NC_001318=Rfam_annotation
Chromosome	482515	+	-85	BB_0461=DNA_polymerase_III_subunits_gamma_and_tau
Chromosome	486550	+	-197	BB_0466=ABC_transporter_ATP-binding_protein
Chromosome	488067	+	-159	BB_0468=hypothetical_protein
Chromosome	494853	+	-180	BB_0476=elongation_factor_Tu
Chromosome	513175	-	-36	BB_0507=hypothetical_protein
Chromosome	514048	+	-476	BB_0509=hypothetical_protein
Chromosome	531706	-	-14	BB_0519=protein_GrpE
Chromosome	535625	-	-25	BB_0525=hypothetical_protein
Chromosome	542236	+	-27	BB_0533=protein_PhnP
Chromosome	551769	-	-46	BB_0540=elongation_factor_G
Chromosome	561958	-	-15	BB_0551=protein_CheY
Chromosome	562164	+	-21	BB_0552=DNA_ligase
Chromosome	565682	-	-1	BB_0553=hypothetical_protein
Chromosome	565783	+	-172	BB_0554=hypothetical_protein
Chromosome	569228	+	-50	BB_0557=phosphocarrier_protein_HPr
Chromosome	573771	-	-31	BB_0560=chaperone_protein_HtpG
Chromosome	573827	+	-26	BB_0561=6-phosphogluconate_dehydrogenase
Chromosome	577231	-	-44	BB_0564=hypothetical_protein
Chromosome	581272	+	-373	BB_0569=hypothetical_protein
Chromosome	584921	-	-41	BB_0571=uridylate_kinase
Chromosome	585002	+	-78	BB_0572=glycosyl_transferase
Chromosome	590233	-	-25	BB_0576=hypothetical_protein
Chromosome	590306	+	-42	BB_0577=hypothetical_protein
Chromosome	599456	+	-39	BB_0583=integral_membrane_protein
Chromosome	607006	-	-23	BB_0587=methionine--tRNA_ligase
Chromosome	618684	+	-144	BB_0597=methyl-accepting_chemotaxis_protein
Chromosome	621952	+	-53	BB_0599=cysteine--tRNA_ligase
Chromosome	621955	-	-2	BB_0598=UDP-N-acetylenolpyruvoylglucosamine_reductase
Chromosome	624639	+	-368	BB_0601=serine_hydroxymethyltransferase
Chromosome	626210	+	-76	BB_0602=chaperonin
Chromosome	628963	-	-15	BB_0603=integral_outer_membrane_protein_p66
Chromosome	630715	-	-17	BB_0604=L-lactate_permease
Chromosome	630761	+	-35	BB_0605=serine-type_D-Ala-D-Ala_carboxypeptidase
Chromosome	631725	+	-266	BB_0606=chemoreceptor_glutamine_deamidase_CheD
Chromosome	636115	+	-29	tRNA-His=BB_t08
Chromosome	643233	-	-5	tRNA-Met=BB_t28
Chromosome	644668	-	-18	BB_0616=integral_membrane_protein
Chromosome	644721	+	-51	BB_0617=hypothetical_protein
Chromosome	645631	-	-30	BB_0618=cytidine_deaminase
Chromosome	645671	+	-48	BB_0619=DHH_family_protein
Chromosome	648381	-	-127	BB_0620=beta-glucosidase
Chromosome	648403	+	-63	tRNA-Met=BB_t10
Chromosome	653831	+	-56	BB_0624=hypothetical_protein
Chromosome	656934	+	-11	tRNA-Asn=BB_t11
Chromosome	658846	-	-29	BB_0627=aminopeptidase
Chromosome	658876	+	-22	BB_0628=lipoprotein
Chromosome	661526	-	-11	BB_0629=PTS_system_fructose-specific_transporter_subunit_IIABC
Chromosome	663155	-	-15	tRNA-Asp=BB_t12
Chromosome	673172	-	-5	BB_0635=nicotinate_phosphoribosyltransferase
Chromosome	673236	+	-106	BB_0636=glucose-6-phosphate_1-dehydrogenase
Chromosome	676137	+	-335	BB_0638=Na+/H+_antiporter
Chromosome	682638	+	-41	BB_0644=N-acetylmannosamine-6-phosphate_2-epimerase
Chromosome	683378	+	-45	BB_0645=PTS_system_glucose-specific_transporter_subunit_IIBC
Chromosome	686537	-	-30	BB_0647=oxidative_stress_regulator_BosR
Chromosome	688445	+	-45	BB_0649=chaperonin_GroEL
Chromosome	688686	-	-391	BB_0648=hypothetical_protein
Chromosome	695528	-	-5	BB_0655=heat_shock_protein
Chromosome	695624	+	-7	BB_0656=oxygen-independent_coproporphyrinogen_III_oxidase
Chromosome	697476	-	-39	BB_0657=ribose_5-phosphate_isomerase_A
Chromosome	697553	+	-33	BB_0658=2,3-bisphosphoglycerate-dependent_phosphoglycerate_mutase
Chromosome	699996	-	-31	BB_0659=lysine--tRNA_ligase
Chromosome	700992	+	-37	BB_0661=hypothetical_protein
Chromosome	701664	+	-161	BB_0663=hypothetical_protein
Chromosome	702962	-	-11	BB_0664=lipoprotein
Chromosome	702992	+	-17	BB_0665=hypothetical_protein
Chromosome	704691	+	-258	BB_0667=hypothetical_protein
Chromosome	705540	+	-40	BB_0668=flagellar_filament_outer_layer_protein
Chromosome	714795	-	-29	BB_0676=phosphoglycolate_phosphatase
Chromosome	714973	+	-36	BB_0677=sugar_ABC_transporter_ATP-binding_protein
Chromosome	724145	-	-15	BB_0682=tRNA-specific_2-thiouridylase_MnmA
Chromosome	724199	+	-25	BB_0683=3-hydroxy-3-methylglutaryl-CoA_synthase
Chromosome	727431	+	-306	BB_0686=diphosphomevalonate_decarboxylase
Chromosome	730598	-	-10	tRNA-Val=BB_t13
Chromosome	731169	+	-15	BB_0690=neutrophil_activating_protein_A_(napA)
Chromosome	735028	+	-324	BB_0694=signal_recognition_particle_protein
Chromosome	742476	+	-268	BB_0707=hypothetical_protein
Chromosome	742632	-	-4	BB_0706=polynucleotide_adenylyltransferase
Chromosome	747679	+	-444	BB_0712=RNA_polymerase_sigma_factor_RpoD
Chromosome	750817	+	-1	Rfam_ncRNA2_NC_001318=Rfam_annotation
Chromosome	752035	+	-135	BB_0715=cell_division_protein_FtsA
Chromosome	762209	+	-42	BB_0724=potassium_transporter
Chromosome	768315	-	-251	BB_0728=CoA-disulfide_reductase
Chromosome	774378	-	-10	BB_0732=penicillin-binding_protein
Chromosome	774460	+	-217	BB_0733=hypothetical_protein
Chromosome	776697	-	-18	BB_0734=Sua5/YciO/YrdC/YwlC_family_protein
Chromosome	782091	-	-18	BB_0739=hypothetical_protein
Chromosome	783270	-	-22	BB_0741=chaperonin_GroS
Chromosome	783359	+	-31	BB_0742=ABC_transporter_ATP-binding_protein
Chromosome	786794	+	-66	BB_0744=p83/100_antigen
Chromosome	789201	-	-1	tRNA-Arg=BB_t16
Chromosome	791875	-	-88	BB_0747=oligopeptide_ABC_transporter_permease
Chromosome	792294	+	-57	BB_0749=hypothetical_protein
Chromosome	799123	-	-107	BB_0755=ribonuclease_Z
Chromosome	800431	-	-156	BB_0756=hypothetical_protein
Chromosome	800449	+	-27	BB_0757=ATP-dependent_Clp_protease_proteolytic_subunit
Chromosome	801841	+	-5	tRNA-Leu=BB_t17
Chromosome	803170	-	-3	BB_0760=protein_Gp37
Chromosome	803254	+	-24	BB_0761=peptidoglycan-binding_protein
Chromosome	808620	-	-156	BB_0766=colicin_V_production_protein
Chromosome	810615	-	-120	BB_0768=pyridoxal_kinase
Chromosome	812394	-	-6	BB_0770=divergent_polysaccharide_deacetylase_superfamily_protein
Chromosome	814180	-	-474	BB_0771a=hypothetical_protein
Chromosome	817186	-	-26	BB_0775=flagellar_hook-basal_body_complex_protein
Chromosome	817320	+	-76	BB_0776=hypothetical_protein
Chromosome	820248	+	-359	BB_0782=nicotinate-nucleotide_adenylyltransferase
Chromosome	831608	-	-45	BB_0793=thymidylate_kinase
Chromosome	852417	+	-72	BB_0807=integral_membrane_protein
Chromosome	860140	+	-300	BB_0814=sodium/panthothenate_symporter
Chromosome	868135	-	-21	BB_0823=lipoprotein
Chromosome	869598	-	-218	BB_0825=hypothetical_protein
Chromosome	872675	-	-92	BB_0827=ATP-dependent_helicase
Chromosome	875194	+	-13	BB_0829=exonuclease_SbcD
Chromosome	886463	-	-16	BB_0834=ATP-dependent_Clp_protease_subunit_C
Chromosome	899469	+	-30	BB_0841=arginine_deiminase
Chromosome	900495	+	-304	BB_0842=ornithine_carbamoyltransferase
cp26	18	+	-28	BB_B01=acylphosphatase
cp26	3616	+	-468	BB_B05=chitibiose_transporter_protein_ChbA
cp26	3822	-	-24	BB_B04=chitibiose_transporter_protein_ChbC
cp26	6338	+	-339	BB_B09=lipoprotein
cp26	7795	+	-41	BB_B10=hypothetical_protein
cp26	10061	+	-43	BB_B13=plasmid_partition_protein
cp26	11452	-	-35	BB_B14=hypothetical_protein
cp26	12006	+	-8	BB_B16=oligopeptide_ABC_transporter_OppAIV
cp26	16713	-	-46	BB_B18=GMP_synthase
cp26	16884	+	-19	BB_B19=outer_surface_protein_C
cp26	21879	+	-19	BB_B26=hypothetical_protein
cp26	23159	-	-5	BB_B27=lipoprotein
cp26	23233	+	-22	BB_B28=hypothetical_protein
cp32-1	42	+	-24	BB_P01=phage_portal_protein
cp32-1	2539	+	-36	BB_P04=hypothetical_protein
cp32-1	3478	+	-485	BB_P06=hypothetical_protein
cp32-1	4614	+	-328	BB_P07=hypothetical_protein
cp32-1	5295	+	-102	BB_P08=hypothetical_protein
cp32-1	5736	+	-32	BB_P09=hypothetical_protein
cp32-1	6136	+	-18	BB_P10=hypothetical_protein
cp32-1	8611	+	-113	BB_P14=hypothetical_protein
cp32-1	8867	+	-101	BB_P15=hypothetical_protein
cp32-1	10199	+	-66	BB_P16=hypothetical_protein
cp32-1	11800	+	-120	BB_P18=hypothetical_protein
cp32-1	12487	+	-8	BB_P19=hypothetical_protein
cp32-1	12691	+	-133	BB_P20=hypothetical_protein
cp32-1	14956	+	-259	BB_P23=holin_protein
cp32-1	17071	-	-11	BB_P27=surface_protein
cp32-1	17199	+	-33	BB_P28=surface_lipoprotein
cp32-1	18856	-	-128	BB_P29=hypothetical_protein
cp32-1	19086	+	-28	BB_P30=hypothetical_protein
cp32-1	24512	+	-97	BB_P36=protein_BppB
cp32-1	25882	-	-66	BB_P37=site-specific_recombinase
cp32-1	26629	+	-167	BB_P39=protein_ErpB
cp32-3	42	+	-24	BB_S01=phage_portal_protein
cp32-3	1164	+	-142	BB_S02=hypothetical_protein
cp32-3	2359	+	-216	BB_S04=hypothetical_protein
cp32-3	3710	+	-253	BB_S06=hypothetical_protein
cp32-3	6116	+	-38	BB_S10=hypothetical_protein
cp32-3	6607	+	-94	BB_S11=hypothetical_protein
cp32-3	7489	+	-339	BB_S12=hypothetical_protein
cp32-3	8142	+	-130	BB_S13=hypothetical_protein
cp32-3	10167	+	-98	BB_S16=hypothetical_protein
cp32-3	10873	+	-79	BB_S17=hypothetical_protein
cp32-3	12489	+	-6	BB_S19=hypothetical_protein
cp32-3	12820	+	-4	BB_S20=hypothetical_protein
cp32-3	17074	+	-15	BB_S29=protein_BdrF
cp32-3	19325	-	-97	BB_S31=hypothetical_protein
cp32-3	19574	+	-31	BB_S33=hypothetical_protein
cp32-3	23589	+	-102	BB_S38=protein_BppA
cp32-3	24993	+	-76	BB_S39=protein_BppB
cp32-3	28081	+	-155	BB_S44=hypothetical_protein
cp32-4	46	+	-20	BB_R01=hypothetical_protein
cp32-4	1843	+	-170	BB_R03=hypothetical_protein
cp32-4	3135	+	-241	BB_R05=hypothetical_protein
cp32-4	3945	+	-28	BB_R06=hypothetical_protein
cp32-4	4577	+	-375	BB_R07=hypothetical_protein
cp32-4	5338	+	-69	BB_R08=hypothetical_protein
cp32-4	5747	+	-31	BB_R09=hypothetical_protein
cp32-4	6591	+	-120	BB_R11=hypothetical_protein
cp32-4	7572	+	-266	BB_R12=hypothetical_protein
cp32-4	8238	+	-44	BB_R13=hypothetical_protein
cp32-4	8666	+	-68	BB_R14=hypothetical_protein
cp32-4	10248	+	-48	BB_R16=hypothetical_protein
cp32-4	10683	+	-213	BB_R17=hypothetical_protein
cp32-4	11751	+	-113	BB_R18=hypothetical_protein
cp32-4	12279	+	-169	BB_R19=hypothetical_protein
cp32-4	12613	+	-164	BB_R20=hypothetical_protein
cp32-4	14259	+	-18	BB_R22=hypothetical_protein
cp32-4	18778	-	-195	BB_R29=hypothetical_protein
cp32-4	18933	+	-27	BB_R31=hypothetical_protein
cp32-4	25530	-	-95	BB_R38=BppC
cp32-4	25973	+	-32	BB_R41=hypothetical_protein
cp32-4	28347	+	-37	BB_R44=hypothetical_protein
cp32-4	28728	+	-219	BB_R45=phage_terminase_large_subunit
cp32-6	42	+	-24	BB_M01=phage_portal_protein
cp32-6	1202	+	-104	BB_M02=hypothetical_protein
cp32-6	1881	+	-129	BB_M03=hypothetical_protein
cp32-6	2515	+	-62	BB_M04=hypothetical_protein
cp32-6	3367	+	-6	BB_M05=hypothetical_protein
cp32-6	3755	+	-215	BB_M06=hypothetical_protein
cp32-6	4927	+	-22	BB_M07=hypothetical_protein
cp32-6	5365	+	-39	BB_M08=hypothetical_protein
cp32-6	6578	+	-133	BB_M11=hypothetical_protein
cp32-6	8708	+	-26	BB_M14=hypothetical_protein
cp32-6	8937	+	-41	BB_M15=hypothetical_protein
cp32-6	9929	+	-346	BB_M16=hypothetical_protein
cp32-6	11619	+	-311	BB_M18=hypothetical_protein
cp32-6	12498	+	-16	BB_M19=hypothetical_protein
cp32-6	12679	+	-164	BB_M20=hypothetical_protein
cp32-6	15202	+	-29	BB_M23=holin_protein
cp32-6	17102	-	-27	BB_M27=rev_protein
cp32-6	17190	+	-57	BB_M28=lipoprotein
cp32-6	18754	-	-74	BB_M29=hypothetical_protein
cp32-6	19037	+	-32	BB_M30=hypothetical_protein
cp32-6	20102	+	-77	BB_M31=hypothetical_protein
cp32-6	23218	+	-23	BB_M35=BppA
cp32-6	24481	+	-138	BB_M36=BppB
cp32-6	26229	+	-28	BB_M38=ErpK_protein
cp32-6	27913	+	-10	BB_M41=hypothetical_protein
cp32-6	28013	-	-268	BB_M39=hypothetical_protein
cp32-6	28239	+	-247	BB_M42=phage_terminase_large_subunit
cp32-7	42	+	-23	BB_O01=hypothetical_protein
cp32-7	1081	+	-224	BB_O02=hypothetical_protein
cp32-7	3129	+	-239	BB_O05=hypothetical_protein
cp32-7	3881	+	-81	BB_O06=hypothetical_protein
cp32-7	5993	+	-160	BB_O10=hypothetical_protein
cp32-7	7491	+	-339	BB_O12=hypothetical_protein
cp32-7	8560	+	-166	BB_O14=hypothetical_protein
cp32-7	10678	+	-284	BB_O17=hypothetical_protein
cp32-7	12251	+	-252	BB_O19=hypothetical_protein
cp32-7	12702	+	-130	BB_O20=hypothetical_protein
cp32-7	15197	+	-25	BB_O23=holin_protein
cp32-7	18812	-	-42	BB_O29=hypothetical_protein
cp32-7	19089	+	-28	BB_O30=hypothetical_protein
cp32-7	24477	+	-36	BB_O37=protein_BppB
cp32-7	26135	+	-17	BB_O39=protein_ErpL
cp32-7	28417	-	-300	BB_O41=hypothetical_protein
cp32-7	28863	+	-22	BB_O43=hypothetical_protein
cp32-7	29349	+	-99	BB_O44=phage_terminase_large_subunit
cp32-8	47	+	-19	BB_L01=phage_portal_protein
cp32-8	1846	+	-165	BB_L03=hypothetical_protein
cp32-8	2431	+	-144	BB_L04=hypothetical_protein
cp32-8	3704	+	-259	BB_L06=hypothetical_protein
cp32-8	4872	+	-70	BB_L07=hypothetical_protein
cp32-8	5340	+	-57	BB_L08=hypothetical_protein
cp32-8	6110	+	-44	BB_L10=hypothetical_protein
cp32-8	7562	+	-266	BB_L12=hypothetical_protein
cp32-8	9949	+	-316	BB_L16=hypothetical_protein
cp32-8	11720	+	-200	BB_L18=hypothetical_protein
cp32-8	12480	+	-15	BB_L19=hypothetical_protein
cp32-8	12694	+	-130	BB_L20=hypothetical_protein
cp32-8	14132	+	-192	BB_L22=hypothetical_protein
cp32-8	14966	+	-249	BB_L23=holin_protein
cp32-8	15966	+	-121	BB_L26=hypothetical_protein
cp32-8	18827	-	-126	BB_L29=hypothetical_protein
cp32-8	19064	+	-27	BB_L30=hypothetical_protein
cp32-8	20090	+	-108	BB_L31=hypothetical_protein
cp32-8	20681	+	-59	BB_L32=PF-32_protein
cp32-8	23033	+	-333	BB_L36=protein_BppA
cp32-8	26017	-	-66	BB_L38=protein_BppC
cp32-8	26047	+	-335	BB_L39=ErpA8_protein
cp32-8	26811	+	-120	BB_L40=ErpB1_protein
cp32-9	45	+	-21	BB_N01=hypothetical_protein
cp32-9	1252	+	-57	BB_N02=hypothetical_protein
cp32-9	1984	+	-29	BB_N03=hypothetical_protein
cp32-9	2413	+	-170	BB_N04=hypothetical_protein
cp32-9	4802	+	-156	BB_N07=hypothetical_protein
cp32-9	5410	+	-3	BB_N08=hypothetical_protein
cp32-9	6048	+	-122	BB_N10=hypothetical_protein
cp32-9	7839	+	-6	BB_N12=hypothetical_protein
cp32-9	8530	+	-212	BB_N14=hypothetical_protein
cp32-9	8956	+	-30	BB_N15=hypothetical_protein
cp32-9	11005	+	-36	BB_N17=hypothetical_protein
cp32-9	12394	+	-199	BB_N19=hypothetical_protein
cp32-9	12800	+	-122	BB_N20=hypothetical_protein
cp32-9	15280	+	-32	BB_N23=holin_protein
cp32-9	15431	+	-88	BB_N24=holin_protein
cp32-9	16623	+	-19	BB_N27=BdrR_protein
cp32-9	19133	+	-31	BB_N30=hypothetical_protein
cp32-9	23161	+	-33	BB_N35=protein_BppA
cp32-9	26198	+	-12	BB_N38=protein_ErpP
cp32-9	27930	+	-96	BB_N41=hypothetical_protein
cp32-9	28717	+	-133	BB_N42=hypothetical_protein
cp32-9	29186	+	-113	BB_N43=phage_terminase_large_subunit
lp17	174	+	-38	BB_D001=lipoprotein
lp17	3499	+	-153	BB_D0027=hypothetical_protein
lp17	5047	+	-9	BB_D09=hypothetical_protein
lp17	6465	-	-13	BB_D10=lipoprotein
lp17	7470	+	-315	BB_D13=hypothetical_protein
lp17	10060	-	-80	BB_D15=membrane_protein
lp17	11651	-	-5	BB_D18=hypothetical_protein
lp17	13274	+	-65	BB_D21=hypothetical_protein
lp21	743	+	-3	BB_U02=hypothetical_protein
lp21	14633	+	-15	BB_U06=plasmid_partition_protein
lp21	15098	+	-251	BB_U07=protein_BBC01
lp21	16267	+	-336	BB_U10=protein_BBC01
lp21	16561	-	-13	BB_U09=TM2_family_protein
lp21	16817	+	-69	BB_U11=Sua5/YciO/YrdC/YwlC_family_protein
lp25	6855	+	-43	BB_E09=protein_p23
lp25	10713	-	-19	BB_E17=hypothetical_protein
lp25	15944	-	-399	BB_E22=pyrazinamidase/nicotinamidase_PncA
lp25	22700	-	-23	BB_E31=antigen,_P35,_putative
lp28-1	1691	+	-29	BB_F02=hypothetical_protein
lp28-1	2841	-	-222	BB_F03=RepU
lp28-1	3073	+	-128	BB_F06=hypothetical_protein
lp28-1	4099	-	-250	BB_F08=hypothetical_protein
lp28-1	4554	-	-61	BB_F0034=hypothetical_protein
lp28-1	8117	-	-248	BB_F14=hypothetical_protein
lp28-1	8443	+	-329	BB_F17=putative_transmembrane_protein
lp28-1	10900	-	-5	BB_F20=BBF20
lp28-1	15485	-	-34	BB_F26=hypothetical_protein
lp28-1	17038	+	-20	BB_F0039=hypothetical_protein
lp28-1	18036	-	-231	BB_F0040=hypothetical_protein
lp28-1	26972	+	-25	BB_F0041=outer_surface_protein_VlsE1
lp28-2	82	+	-34	BB_G01=hypothetical_protein
lp28-2	11890	-	-399	BB_G12=hypothetical_protein
lp28-2	12896	-	-144	BB_G14=hypothetical_protein
lp28-2	13502	-	-7	BB_G16=hypothetical_protein
lp28-2	14415	-	-74	BB_G17=hypothetical_protein
lp28-2	14984	-	-99	BB_G18=hypothetical_protein
lp28-2	15458	-	-27	BB_G19=hypothetical_protein
lp28-2	17687	-	-3	BB_G21=hypothetical_protein
lp28-2	18135	-	-116	BB_G0036=hypothetical_protein
lp28-2	19064	-	-237	BB_G22=hypothetical_protein
lp28-2	22365	-	-106	BB_G24=hypothetical_protein
lp28-2	22684	-	-25	BB_G25=hypothetical_protein
lp28-2	23146	-	-113	BB_G26=hypothetical_protein
lp28-2	24462	-	-354	BB_G28=hypothetical_protein
lp28-2	24466	+	-23	BB_G29=hypothetical_protein
lp28-2	26396	+	-174	BB_G31=hypothetical_protein
lp28-2	28015	+	-16	BB_G33=hypothetical_protein
lp28-3	928	+	-117	BB_H04=hypothetical_protein
lp28-3	2987	-	-17	BB_H06=complement_regulator-acquiring_surface_protein
lp28-3	7837	-	-109	BB_H09=type_II_restriction_enzyme_methylase_subunit
lp28-3	7935	+	-83	BB_H09a=hypothetical_protein
lp28-3	10534	-	-18	BB_H13=protein_RepU
lp28-3	15861	-	-51	BB_H25=hypothetical_protein
lp28-3	16488	+	-31	BB_H26=hypothetical_protein
lp28-3	21449	+	-21	BB_H32=antigen_P35
lp28-3	22621	+	-57	BB_H33=adenine_deaminase
lp28-3	26412	-	-41	BB_H37=lipoprotein
lp28-3	27455	-	-10	BB_H40=transposase-like_protein
lp28-4	2074	+	-462	BB_I06=MTA/SAH_nucleosidase
lp28-4	4991	+	-137	BB_I12=hypothetical_protein
lp28-4	10785	+	-30	BB_I19=hypothetical_protein
lp28-4	15351	+	-1	BB_I26=multidrug-efflux_transporter
lp28-4	19207	-	-24	BB_I29=virulence_associated_lipoprotein
lp28-4	21591	-	-29	BB_I34=virulence_associated_lipoprotein
lp28-4	22977	-	-46	BB_I36=antigen_P35
lp28-4	24004	-	-9	BB_I38=surface_antigen
lp28-4	25135	-	-46	BB_I39=surface_antigen
lp28-4	26043	-	-7	BB_I41=hypothetical_protein
lp28-4	26250	+	-110	BB_I42=outer_membrane_protein
lp36	167	+	-21	BB_K01=lipoprotein
lp36	6182	-	-142	BB_K07=lipoprotein
lp36	6315	+	-51	BB_K09=hypothetical_protein
lp36	8903	-	-44	BB_K13=hypothetical_protein
lp36	9272	+	-101	BB_K15=antigen_P35
lp36	10241	+	-60	BB_K17=adenine_deaminase
lp36	12526	+	-76	BB_K19=lipoprotein
lp36	14356	-	-30	BB_K21=PF-32_protein
lp36	15794	-	-34	BB_K23=hypothetical_protein
lp36	16215	+	-60	BB_K24=PF-49_protein
lp36	20374	+	-15	BB_K32=fibronectin-binding_protein
lp36	23652	+	-415	BB_K0058=hypothetical_protein
lp36	25087	+	-16	BB_K40=hypothetical_protein
lp36	30518	-	-55	BB_K47=hypothetical_protein
lp36	34111	-	-32	BB_K50=immunogenic_protein_P37
lp36	34704	-	-116	BB_K0059=hypothetical_protein
lp36	35845	+	-23	BB_K53=outer_membrane_protein
lp38	4515	+	-61	BB_J08=surface_protein
lp38	8105	-	-140	BB_J11=hypothetical_protein
lp38	9324	-	-169	BB_J13=hypothetical_protein
lp38	13469	-	-29	BB_J19=hypothetical_protein
lp38	13500	+	-77	BB_J0056=hypothetical_protein
lp38	15207	+	-13	BB_J0058=hypothetical_protein
lp38	16239	+	-281	BB_J23=hypothetical_protein
lp38	17336	+	-52	BB_J24=hypothetical_protein
lp38	19972	+	-29	BB_J27=efflux_ABC_transporter_permease
lp38	21825	+	-218	BB_J29=hypothetical_protein
lp38	23054	+	-312	BB_J31=hypothetical_protein
lp38	26440	-	-33	BB_J34=lipoprotein
lp38	28088	-	-35	BB_J36=lipoprotein
lp38	28568	-	-135	BB_J37=hypothetical_protein
lp38	30780	-	-9	BB_J41=antigen_P35
lp38	31094	+	-126	BB_J43=hypothetical_protein
lp38	32186	+	-312	BB_J45=lipoprotein
lp38	36255	-	-7	BB_J48=hypothetical_protein
lp54	1424	+	-37	BB_A03=outer_membrane_protein
lp54	2189	-	-3	BB_B03=telomere_resolvase_ResT
lp54	2995	-	-102	BB_A04=S2_antigen
lp54	4438	-	-182	BB_A05=S1_antigen
lp54	5160	-	-20	BB_A07=ChpAI_protein
lp54	5303	+	-11	BB_A08=hypothetical_protein
lp54	5640	+	-6	BB_A09=hypothetical_protein
lp54	8372	+	-70	BB_A13=hypothetical_protein
lp54	10166	+	-122	BB_A16=outer_surface_protein_B
lp54	12828	+	-167	BB_A19=hypothetical_protein
lp54	15121	+	-249	BB_A23=hypothetical_protein
lp54	16795	-	-219	BB_A24=decorin-binding_protein_A
lp54	17286	-	-27	BB_A25=decorin-binding_protein_B
lp54	17667	+	-461	BB_A30=hypothetical_protein
lp54	20412	+	-306	BB_A32=hypothetical_protein
lp54	20950	+	-137	BB_A33=lipoprotein
lp54	23757	+	-20	BB_A36=lipoprotein
lp54	24289	+	-209	BB_A37=hypothetical_protein
lp54	31479	+	-301	BB_A47=hypothetical_protein
lp54	35942	+	-12	BB_A53=Bbs27_protein
lp54	39434	-	-29	BB_A57=P45-13
lp54	40142	-	-30	BB_A59=hypothetical_protein
lp54	41067	-	-22	BB_A60=surface_lipoprotein_P27
lp54	42117	-	-98	BB_A61=hypothetical_protein
lp54	42243	+	-24	BB_A62=6.6_kDa_lipoprotein
lp54	43868	-	-336	BB_A64=P35_antigen
lp54	44885	-	-352	BB_A65=lipoprotein
lp54	46385	-	-438	BB_A66=outer_surface_protein
lp54	47282	-	-54	BB_A68=complement_regulator-acquiring_surface_protein_1
lp54	48309	-	-42	BB_A69=putative_surface_protein
lp54	50134	-	-57	BB_A0078=lipoprotein
lp54	51691	+	-15	BB_A74=outer_membrane_porin_OMS28
lp56	841	+	-15	BB_Q03=outer_membrane_protein
lp56	2734	+	-10	BB_Q05=antigen,_P35
lp56	3549	+	-74	BB_Q06=membrane_protein
lp56	5374	-	-388	BB_Q07=plasmid_partition_protein
lp56	6421	-	-82	BB_Q09=hypothetical_protein
lp56	6681	+	-155	BB_Q12=hypothetical_protein
lp56	7262	+	-171	BB_Q13=hypothetical_protein
lp56	7971	+	-441	BB_Q14=hypothetical_protein
lp56	8825	+	-42	BB_Q15=hypothetical_protein
lp56	9544	+	-80	BB_Q17=hypothetical_protein
lp56	11059	+	-238	BB_Q19=hypothetical_protein
lp56	11533	+	-208	BB_Q20=hypothetical_protein
lp56	13707	+	-48	BB_Q23=hypothetical_protein
lp56	15311	+	-99	BB_Q25=hypothetical_protein
lp56	15783	+	-211	BB_Q26=hypothetical_protein
lp56	16163	+	-160	BB_Q27=hypothetical_protein
lp56	17808	+	-15	BB_Q29=hypothetical_protein
lp56	18681	+	-32	BB_Q30=holin_protein
lp56	22498	-	-19	BB_Q37=hypothetical_protein
lp56	22841	+	-28	BB_Q38=hypothetical_protein
lp56	27850	+	-449	BB_Q44=protein_BppB
lp56	29632	-	-126	BB_Q45=protein_BppC
lp56	29923	+	-14	BB_Q47=protein_ErpX
lp56	34760	+	-355	BB_Q52=hypothetical_protein
lp56	35714	+	-105	BB_Q53=hypothetical_protein
lp56	36199	+	-190	BB_Q54=hypothetical_protein
lp56	43698	-	-2	BB_Q67=adenine_specific_DNA_methyltransferase
lp56	50278	+	-10	BB_Q0091=hypothetical_protein
lp56	51793	-	-265	BB_Q85=hypothetical_protein

## Sheet: B. Mid Exp 5' Ends
Transcript 5' ends identified in mid-exponential
Genetic Element	Location	Strand	Distance from ATG	Gene
Chromosome	2100	-	-304	BB_0002=hypothetical_protein
Chromosome	3324	+	-95	BB_0004=phosphoglucomutase
Chromosome	6626	-	-320	BB_0005=tryptophan--tRNA_ligase
Chromosome	7853	-	-456	BB_0006=membrane_protein
Chromosome	8351	-	-36	BB_0007=hypothetical_protein
Chromosome	8387	+	-40	BB_0008=hypothetical_protein
Chromosome	15728	-	-12	BB_0016=GlpE_protein
Chromosome	15803	+	-192	BB_0017=integral_membrane_protein
Chromosome	22751	+	-68	BB_0024=hypothetical_protein
Chromosome	25632	-	-9	BB_0026=bifunctional_methylenetetrahydrofolate_dehydrogenase/methenyltetrahydrofolate_cyclohydrolase
Chromosome	25724	+	-29	BB_0027=hypothetical_protein
Chromosome	29486	-	-14	BB_0031=signal_peptidase_I
Chromosome	29542	+	-1	BB_0032=hypothetical_protein
Chromosome	30601	+	-426	BB_0033=SsrA-binding_protein
Chromosome	32132	-	-43	BB_0034=outer_membrane_protein_P13
Chromosome	36708	-	-99	BB_0037=1-acyl-sn-glycerol-3-phosphate_acyltransferase
Chromosome	39674	-	-36	BB_0039=hypothetical_protein
Chromosome	41925	-	-493	BB_0042=phosphate-specific_transport_system_accessory_protein_PhoU
Chromosome	43264	-	-383	BB_0044=hypothetical_protein
Chromosome	45318	+	-128	BB_0046=ribonuclease_HII
Chromosome	45807	-	-453	BB_0045=P115_protein
Chromosome	46423	-	-44	BB_0047=hypothetical_protein
Chromosome	46522	+	-9	tRNA-Gly=BB_t25
Chromosome	47141	+	-26	BB_0050=hypothetical_protein
Chromosome	53504	-	-43	BB_0057=glyceraldehyde_3-phosphate_dehydrogenase
Chromosome	57207	-	-22	BB_0061=thioredoxin
Chromosome	63058	-	-26	BB_0067=peptidase
Chromosome	63121	+	-26	BB_0068=haloacid_dehalogenase-like_hydrolase
Chromosome	70104	+	-38	BB_0074=peptide_chain_release_factor_2
Chromosome	79414	-	-92	BB_0083=hypothetical_protein
Chromosome	79466	+	-39	BB_0084=cysteine_desulfurase
Chromosome	98673	-	-25	BB_0100=glutamate_racemase
Chromosome	98780	+	-37	BB_0101=asparagine--tRNA_ligase
Chromosome	108190	-	-20	BB_0109=acetyl-CoA_C-acetyltransferase
Chromosome	112821	-	-52	BB_0115=30S_ribosomal_protein_S6
Chromosome	114637	-	-34	BB_0116=PTS_system_maltose_and_glucose-specific_transporter_subunit_IIABC
Chromosome	114768	+	-39	BB_0117=hemolysin_III
Chromosome	122611	-	-120	BB_0126=hypothetical_protein
Chromosome	124417	-	-271	BB_0127=30S_ribosomal_protein_S1
Chromosome	126515	-	-214	BB_0130=hypothetical_protein
Chromosome	131160	-	-46	BB_0133=hypothetical_protein
Chromosome	131269	+	-29	BB_0134=hypothetical_protein
Chromosome	133880	-	-38	BB_0135=histidine--tRNA_ligase
Chromosome	133902	+	-73	BB_0136=penicillin-binding_protein
Chromosome	144297	+	-10	BB_0143=membrane_protein_insertion_efficiency_factor
Chromosome	144371	-	-141	BB_0142=outer_membrane_efflux_protein
Chromosome	146546	-	-176	BB_0145=glycine/betaine_ABC_transporter_permease
Chromosome	147580	-	-85	BB_0146=glycine/betaine_ABC_transporter_ATP-binding_protein
Chromosome	148910	-	-251	BB_0147=flagellin
Chromosome	150939	+	-35	BB_0151=N-acetylglucosamine-6-phosphate_deacetylase
Chromosome	156500	-	-100	BB_0154=protein_translocase_subunit_SecA
Chromosome	157988	+	-88	BB_0157=hypothetical_protein
Chromosome	162724	+	-154	BB_0162=hypothetical_protein
Chromosome	167768	-	-9	BB_0165=hypothetical_protein
Chromosome	169539	+	-24	BB_0167=outer_membrane_protein
Chromosome	171112	-	-15	BB_0168=dnaK_suppressor
Chromosome	171214	+	-49	BB_0169=translation_initiation_factor_IF-1
Chromosome	174252	-	-136	BB_0171=hypothetical_protein
Chromosome	179080	-	-220	BB_0176=ATPase
Chromosome	182880	+	-6	BB_0180=flagellar_protein_FlbF
Chromosome	183253	-	-451	BB_0179=tRNA_modification_GTPase
Chromosome	188737	-	-243	BB_0187=hypothetical_protein
Chromosome	189903	-	-44	BB_0190=translation_initiation_factor_IF-3
Chromosome	189985	+	-202	BB_0192=hypothetical_protein
Chromosome	193612	-	-149	BB_0195=hypothetical_protein
Chromosome	193780	+	-20	BB_0196=peptide_chain_release_factor_1
Chromosome	202612	-	-34	BB_0201=UDP-N-acetylmuramyl-tripeptide_synthetase
Chromosome	202686	+	-7	tRNA-Cys=BB_t01
Chromosome	206314	+	-20	tRNA-Phe=BB_t30
Chromosome	208620	-	-39	BB_0206=methyltransferase
Chromosome	211148	+	-153	BB_0209=hypothetical_protein
Chromosome	219199	-	-121	BB_0213=lipoprotein
Chromosome	219667	-	-33	BB_0214=elongation_factor_P
Chromosome	219780	+	-20	BB_0215=phosphate_ABC_transporter_substrate-binding_protein
Chromosome	228617	-	-96	BB_0222=6-phosphogluconolactonase
Chromosome	229216	+	-1	BB_0225=tRNA-dihydrouridine_synthase_A
Chromosome	231558	-	-67	BB_0226=serine--tRNA_ligase
Chromosome	231582	+	-39	BB_0227=hypothetical_protein
Chromosome	238257	-	-31	BB_0233=30S_ribosomal_protein_S20
Chromosome	239346	-	-218	BB_0234=integral_membrane_protein
Chromosome	242384	+	-54	BB_0237=apolipoprotein_N-acyltransferase
Chromosome	242408	-	-119	BB_0236=hypothetical_protein
Chromosome	244843	-	-130	BB_0238=hypothetical_protein
Chromosome	245600	+	-190	BB_0240=glycerol_uptake_facilitator
Chromosome	246466	+	-131	BB_0241=glycerol_kinase
Chromosome	252423	-	-186	BB_0246=M23_peptidase_domain-containing_protein
Chromosome	252968	+	-191	BB_0248=oligoendopeptidase_F
Chromosome	263729	-	-17	BB_0253=ATP-dependent_protease_La
Chromosome	263804	+	-184	BB_0254=single-stranded-DNA-specific_exonuclease
Chromosome	267043	+	-23	BB_0256=30S_ribosomal_protein_S21
Chromosome	269768	-	-92	BB_0257=DNA_translocase_FtsK
Chromosome	270761	-	-288	BB_0258=undecaprenyl-diphosphatase
Chromosome	273721	-	-74	BB_0260=hypothetical_protein
Chromosome	273744	+	-113	BB_0261=hypothetical_protein
Chromosome	276150	+	-408	BB_0263=signal_peptidase_I
Chromosome	276504	-	-8	BB_0262=M23_peptidase_domain-containing_protein
Chromosome	286067	-	-105	BB_0271=flagellar_biosynthesis_protein_FlhA
Chromosome	297147	-	-102	BB_0286=flagellar_protein
Chromosome	306031	-	-370	BB_0296=ATP-dependent_protease_subunit_HslV
Chromosome	310001	-	-221	BB_0300=cell_division_protein_FtsA
Chromosome	311694	-	-77	BB_0302=lipid_II_flippase_FtsW
Chromosome	327099	-	-433	BB_0321=hypothetical_protein
Chromosome	327911	+	-121	BB_0323=hypothetical_protein
Chromosome	329224	+	-38	BB_0324=hypothetical_protein
Chromosome	330944	-	-192	BB_0325=hypothetical_protein
Chromosome	334655	-	-140	BB_0327=glycerol-3-phosphate_O-acyltransferase
Chromosome	334785	+	-152	BB_0328=family_5_extracellular_solute-binding_protein
Chromosome	340301	+	-40	BB_0332=peptide_ABC_transporter_permease
Chromosome	340650	-	-433	BB_0331=hypothetical_protein
Chromosome	345009	-	-77	BB_0336=hypothetical_protein
Chromosome	345026	+	-37	BB_0337=enolase
Chromosome	347339	-	-38	BB_0339=50S_ribosomal_protein_L13
Chromosome	355372	-	-74	BB_0346=export_chaperone
Chromosome	355450	+	-41	BB_0347=fibronectin/fibrinogen-binding_protein
Chromosome	356986	+	-21	BB_0348=pyruvate_kinase
Chromosome	361145	-	-67	BB_0351=hypothetical_protein
Chromosome	361174	+	-14	BB_0352=hypothetical_protein
Chromosome	365251	-	-279	BB_0354=hypothetical_protein
Chromosome	365879	-	-276	BB_0355=transcription_factor
Chromosome	368449	-	-58	BB_0359=peptidase_S41
Chromosome	374186	-	-35	BB_0365=lipoprotein_LA7
Chromosome	374261	+	-16	BB_0366=aminopeptidase
Chromosome	377058	-	-39	BB_0368=glycerol-3-phosphate_dehydrogenase
Chromosome	384209	-	-47	BB_0373=hypothetical_protein
Chromosome	384262	+	-25	BB_0374=hypothetical_protein
Chromosome	394097	-	-34	BB_0383=basic_membrane_protein_A
Chromosome	408501	-	-20	tRNA-Thr=BB_t33
Chromosome	410714	+	-73	BB_0399=hypothetical_protein
Chromosome	410864	-	-417	BB_0398=lipoprotein
Chromosome	413076	+	-37	BB_0401=glutamate_transporter
Chromosome	413171	-	-165	BB_0400=hypothetical_protein
Chromosome	416589	-	-111	BB_0403=hypothetical_protein
Chromosome	416663	+	-26	BB_0404=hypothetical_protein
Chromosome	416916	+	-186	BB_0405=hypothetical_protein
Chromosome	421417	-	-37	BB_0408=PTS_system_fructose-specific_transproter_subunit_IIABC
Chromosome	421533	+	-21	BB_0409=hypothetical_protein
Chromosome	424586	-	-144	BB_0413=integral_membrane_protein
Chromosome	426682	+	-54	BB_0416=pheromone_shutdown_protein
Chromosome	435495	-	-183	5S_ribosomal_RNA=BB_r01
Chromosome	438292	-	-25	23S_ribosomal_RNA=BB_r02
Chromosome	438864	-	-307	5S_ribosomal_RNA=BB_r03
Chromosome	441518	-	-10	23S_ribosomal_RNA=BB_r04
Chromosome	443412	-	-164	BB_0422=3-methyladenine_DNA_glycosylase
Chromosome	443551	+	-72	tRNA-Ile=BB_t04
Chromosome	444617	-	-208	tRNA-Ala=BB_t05
Chromosome	446356	-	-238	16S_ribosomal_RNA=BB_r05
Chromosome	446894	-	-19	BB_0426=nucleoside_2-deoxyribosyltransferase_superfamily_protein
Chromosome	447819	+	-36	BB_0428=hypothetical_protein
Chromosome	448641	-	-50	BB_0429=hypothetical_protein
Chromosome	449383	+	-36	BB_0431=CobQ/CobB/MinD/ParA_nucleotide_binding_domain-containing_protein
Chromosome	456514	-	-126	BB_0436=DNA_gyrase_subunit_B
Chromosome	456538	+	-38	BB_0437=chromosomal_replication_initiation_protein
Chromosome	472376	-	-18	BB_0452=chromate_transporter_superfamily_protein
Chromosome	472534	+	-32	BB_0453=small_conductance_mechanosensitive_ion_channel
Chromosome	474567	-	-11	BB_0454=lipopolysaccharide_biosynthesis-like_protein
Chromosome	474588	+	-25	BB_0455=hypothetical_protein
Chromosome	478115	-	-110	BB_0457=excinuclease_ABC_subunit_C
Chromosome	478126	+	-70	BB_0458=hypothetical_protein
Chromosome	482082	-	-25	BB_0460=lipoprotein
Chromosome	482270	+	-41	Rfam_ncRNA1_NC_001318=Rfam_annotation
Chromosome	482564	+	-36	BB_0461=DNA_polymerase_III_subunits_gamma_and_tau
Chromosome	485157	+	-393	BB_0464=hypothetical_protein
Chromosome	486541	+	-206	BB_0466=ABC_transporter_ATP-binding_protein
Chromosome	494834	+	-199	BB_0476=elongation_factor_Tu
Chromosome	513177	-	-38	BB_0507=hypothetical_protein
Chromosome	513191	+	-35	BB_0508=GTPase_Der
Chromosome	514040	+	-484	BB_0509=hypothetical_protein
Chromosome	516105	+	-388	BB_0512=hypothetical_protein
Chromosome	531706	-	-14	BB_0519=protein_GrpE
Chromosome	535629	-	-29	BB_0525=hypothetical_protein
Chromosome	542233	+	-30	BB_0533=protein_PhnP
Chromosome	551770	-	-47	BB_0540=elongation_factor_G
Chromosome	552927	+	-212	BB_0543=hypothetical_protein
Chromosome	557500	-	-77	BB_0546=hypothetical_protein
Chromosome	561959	-	-16	BB_0551=protein_CheY
Chromosome	562153	+	-32	BB_0552=DNA_ligase
Chromosome	565716	-	-35	BB_0553=hypothetical_protein
Chromosome	565724	+	-231	BB_0554=hypothetical_protein
Chromosome	569220	+	-58	BB_0557=phosphocarrier_protein_HPr
Chromosome	573771	-	-31	BB_0560=chaperone_protein_HtpG
Chromosome	573801	+	-52	BB_0561=6-phosphogluconate_dehydrogenase
Chromosome	577156	+	-239	BB_0565=purine-binding_chemotaxis_protein
Chromosome	577231	-	-44	BB_0564=hypothetical_protein
Chromosome	583229	+	-229	BB_0570=chemotaxis_response_regulator
Chromosome	584922	-	-42	BB_0571=uridylate_kinase
Chromosome	585011	+	-69	BB_0572=glycosyl_transferase
Chromosome	590242	-	-34	BB_0576=hypothetical_protein
Chromosome	590294	+	-54	BB_0577=hypothetical_protein
Chromosome	590788	+	-400	BB_0578=methyl-accepting_chemotaxis_protein
Chromosome	599437	+	-58	BB_0583=integral_membrane_protein
Chromosome	606945	+	-193	BB_0588=MTA/SAH_nucleosidase
Chromosome	607006	-	-23	BB_0587=methionine--tRNA_ligase
Chromosome	607875	+	-145	BB_0589=phosphate_acetyltransferase
Chromosome	618583	-	-24	BB_0596=methyl-accepting_chemotaxis_protein
Chromosome	618648	+	-180	BB_0597=methyl-accepting_chemotaxis_protein
Chromosome	621952	+	-53	BB_0599=cysteine--tRNA_ligase
Chromosome	621957	-	-4	BB_0598=UDP-N-acetylenolpyruvoylglucosamine_reductase
Chromosome	624631	+	-376	BB_0601=serine_hydroxymethyltransferase
Chromosome	626108	+	-178	BB_0602=chaperonin
Chromosome	629007	-	-59	BB_0603=integral_outer_membrane_protein_p66
Chromosome	630761	+	-35	BB_0605=serine-type_D-Ala-D-Ala_carboxypeptidase
Chromosome	630898	-	-200	BB_0604=L-lactate_permease
Chromosome	636566	+	-27	BB_0610=trigger_factor
Chromosome	643149	-	-23	BB_0615=30S_ribosomal_protein_S4
Chromosome	643233	-	-5	tRNA-Met=BB_t28
Chromosome	644688	+	-84	BB_0617=hypothetical_protein
Chromosome	644889	-	-239	BB_0616=integral_membrane_protein
Chromosome	645633	-	-32	BB_0618=cytidine_deaminase
Chromosome	645671	+	-48	BB_0619=DHH_family_protein
Chromosome	648382	-	-128	BB_0620=beta-glucosidase
Chromosome	648412	+	-54	tRNA-Met=BB_t10
Chromosome	653831	+	-56	BB_0624=hypothetical_protein
Chromosome	656913	+	-32	tRNA-Asn=BB_t11
Chromosome	658855	-	-38	BB_0627=aminopeptidase
Chromosome	658876	+	-22	BB_0628=lipoprotein
Chromosome	661532	-	-17	BB_0629=PTS_system_fructose-specific_transporter_subunit_IIABC
Chromosome	661588	+	-18	BB_0630=1-phosphofructokinase
Chromosome	663155	-	-15	tRNA-Asp=BB_t12
Chromosome	668562	-	-45	BB_0633=exodeoxyribonuclease_V_subunit_beta
Chromosome	673171	-	-4	BB_0635=nicotinate_phosphoribosyltransferase
Chromosome	673236	+	-106	BB_0636=glucose-6-phosphate_1-dehydrogenase
Chromosome	676130	+	-342	BB_0638=Na+/H+_antiporter
Chromosome	681639	-	-33	BB_0642=spermidine/putrescine_ABC_transporter_ATP-binding_protein
Chromosome	682595	+	-84	BB_0644=N-acetylmannosamine-6-phosphate_2-epimerase
Chromosome	686633	-	-126	BB_0647=oxidative_stress_regulator_BosR
Chromosome	688445	+	-45	BB_0649=chaperonin_GroEL
Chromosome	688673	-	-378	BB_0648=hypothetical_protein
Chromosome	695586	-	-63	BB_0655=heat_shock_protein
Chromosome	695609	+	-22	BB_0656=oxygen-independent_coproporphyrinogen_III_oxidase
Chromosome	697553	+	-33	BB_0658=2,3-bisphosphoglycerate-dependent_phosphoglycerate_mutase
Chromosome	697604	-	-167	BB_0657=ribose_5-phosphate_isomerase_A
Chromosome	700013	-	-48	BB_0659=lysine--tRNA_ligase
Chromosome	700979	+	-50	BB_0661=hypothetical_protein
Chromosome	701639	+	-186	BB_0663=hypothetical_protein
Chromosome	702966	-	-15	BB_0664=lipoprotein
Chromosome	703863	+	-98	BB_0666=N-acetylmuramoyl-L-alanine_amidase_domain-containing_protein
Chromosome	704690	+	-259	BB_0667=hypothetical_protein
Chromosome	705531	+	-49	BB_0668=flagellar_filament_outer_layer_protein
Chromosome	714795	-	-29	BB_0676=phosphoglycolate_phosphatase
Chromosome	714953	+	-56	BB_0677=sugar_ABC_transporter_ATP-binding_protein
Chromosome	720939	+	-180	BB_0681=methyl-accepting_chemotaxis_protein
Chromosome	724146	-	-16	BB_0682=tRNA-specific_2-thiouridylase_MnmA
Chromosome	724199	+	-25	BB_0683=3-hydroxy-3-methylglutaryl-CoA_synthase
Chromosome	730615	-	-27	tRNA-Val=BB_t13
Chromosome	731133	-	-34	BB_0689=hypothetical_protein
Chromosome	731169	+	-15	BB_0690=neutrophil_activating_protein_A_(napA)
Chromosome	735022	+	-330	BB_0694=signal_recognition_particle_protein
Chromosome	742476	+	-268	BB_0707=hypothetical_protein
Chromosome	742632	-	-4	BB_0706=polynucleotide_adenylyltransferase
Chromosome	745283	+	-19	BB_0709=hypothetical_protein
Chromosome	747650	+	-473	BB_0712=RNA_polymerase_sigma_factor_RpoD
Chromosome	750817	+	-1	Rfam_ncRNA2_NC_001318=Rfam_annotation
Chromosome	752035	+	-135	BB_0715=cell_division_protein_FtsA
Chromosome	762161	-	-7	BB_0723=adenylyl_cyclase
Chromosome	762191	+	-60	BB_0724=potassium_transporter
Chromosome	763997	+	-374	BB_0726=ATP-binding_protein
Chromosome	765133	+	-240	BB_0727=phosphofructokinase
Chromosome	774392	-	-24	BB_0732=penicillin-binding_protein
Chromosome	774448	+	-229	BB_0733=hypothetical_protein
Chromosome	776698	-	-19	BB_0734=Sua5/YciO/YrdC/YwlC_family_protein
Chromosome	782092	-	-19	BB_0739=hypothetical_protein
Chromosome	783273	-	-25	BB_0741=chaperonin_GroS
Chromosome	783359	+	-31	BB_0742=ABC_transporter_ATP-binding_protein
Chromosome	784733	+	-324	BB_0743=hypothetical_protein
Chromosome	786530	+	-330	BB_0744=p83/100_antigen
Chromosome	789104	+	-199	BB_0745=endonuclease_III
Chromosome	789212	-	-12	tRNA-Arg=BB_t16
Chromosome	791881	-	-94	BB_0747=oligopeptide_ABC_transporter_permease
Chromosome	792294	+	-57	BB_0749=hypothetical_protein
Chromosome	799124	-	-108	BB_0755=ribonuclease_Z
Chromosome	800434	-	-159	BB_0756=hypothetical_protein
Chromosome	800449	+	-27	BB_0757=ATP-dependent_Clp_protease_proteolytic_subunit
Chromosome	800942	+	-177	BB_0758=hypothetical_protein
Chromosome	801835	+	-11	tRNA-Leu=BB_t17
Chromosome	803170	-	-3	BB_0760=protein_Gp37
Chromosome	803250	+	-28	BB_0761=peptidoglycan-binding_protein
Chromosome	806141	-	-369	BB_0763=acetoacetate_metabolism_regulatory_protein_AtoC
Chromosome	808648	-	-184	BB_0766=colicin_V_production_protein
Chromosome	812400	-	-12	BB_0770=divergent_polysaccharide_deacetylase_superfamily_protein
Chromosome	817186	-	-26	BB_0775=flagellar_hook-basal_body_complex_protein
Chromosome	817319	+	-77	BB_0776=hypothetical_protein
Chromosome	818589	+	-16	BB_0778=50S_ribosomal_protein_L21
Chromosome	822784	+	-26	BB_0785=septation_protein_SpoVG
Chromosome	831608	-	-45	BB_0793=thymidylate_kinase
Chromosome	831633	+	-13	BB_0794=hypothetical_protein
Chromosome	835713	+	-348	BB_0795=outer_membrane_protein
Chromosome	848513	+	-25	BB_0804=30S_ribosomal_protein_S15
Chromosome	852238	+	-251	BB_0807=integral_membrane_protein
Chromosome	860115	-	-4	BB_0812=bifunctional_phosphopantothenoylcysteine_decarboxylase/phosphopantothenate--cysteine_ligase
Chromosome	860133	+	-307	BB_0814=sodium/panthothenate_symporter
Chromosome	862670	+	-29	BB_0816=hypothetical_protein
Chromosome	868004	+	-191	BB_0824=hypothetical_protein
Chromosome	868151	-	-37	BB_0823=lipoprotein
Chromosome	869468	-	-88	BB_0825=hypothetical_protein
Chromosome	872681	-	-98	BB_0827=ATP-dependent_helicase
Chromosome	875149	-	-17	BB_0828=DNA_topoisomerase_I
Chromosome	875177	+	-30	BB_0829=exonuclease_SbcD
Chromosome	879289	+	-26	BB_0831=xylose_operon_regulatory_protein
Chromosome	886497	-	-50	BB_0834=ATP-dependent_Clp_protease_subunit_C
Chromosome	888244	+	-68	BB_0836=excinuclease_ABC_subunit_B
Chromosome	899139	+	-360	BB_0841=arginine_deiminase
Chromosome	900475	+	-324	BB_0842=ornithine_carbamoyltransferase
Chromosome	908255	+	-152	BB_0852=hypothetical_protein
cp26	13	+	-33	BB_B01=acylphosphatase
cp26	2190	-	-4	BB_B03=telomere_resolvase_ResT
cp26	3844	-	-46	BB_B04=chitibiose_transporter_protein_ChbC
cp26	4020	+	-64	BB_B05=chitibiose_transporter_protein_ChbA
cp26	6332	+	-345	BB_B09=lipoprotein
cp26	7794	+	-42	BB_B10=hypothetical_protein
cp26	11453	-	-36	BB_B14=hypothetical_protein
cp26	11973	+	-41	BB_B16=oligopeptide_ABC_transporter_OppAIV
cp26	16715	-	-48	BB_B18=GMP_synthase
cp26	16882	+	-21	BB_B19=outer_surface_protein_C
cp26	19413	-	-92	BB_B22=guanine/xanthine_permease
cp26	21879	+	-19	BB_B26=hypothetical_protein
cp26	22052	-	-219	BB_B25=hypothetical_protein
cp26	23159	-	-5	BB_B27=lipoprotein
cp26	23233	+	-22	BB_B28=hypothetical_protein
cp32-1	40	+	-26	BB_P01=phage_portal_protein
cp32-1	2352	+	-223	BB_P04=hypothetical_protein
cp32-1	3678	+	-285	BB_P06=hypothetical_protein
cp32-1	5338	+	-59	BB_P08=hypothetical_protein
cp32-1	6583	+	-118	BB_P11=hypothetical_protein
cp32-1	8236	+	-36	BB_P13=hypothetical_protein
cp32-1	10168	+	-97	BB_P16=hypothetical_protein
cp32-1	10652	+	-300	BB_P17=hypothetical_protein
cp32-1	12779	+	-45	BB_P20=hypothetical_protein
cp32-1	13528	+	-181	BB_P21=hypothetical_protein
cp32-1	14947	+	-268	BB_P23=holin_protein
cp32-1	17176	+	-56	BB_P28=surface_lipoprotein
cp32-1	17529	-	-469	BB_P27=surface_protein
cp32-1	18932	-	-204	BB_P29=hypothetical_protein
cp32-1	19086	+	-28	BB_P30=hypothetical_protein
cp32-1	25884	-	-68	BB_P37=site-specific_recombinase
cp32-1	26059	+	-176	BB_P38=protein_ErpA
cp32-1	29185	+	-213	BB_P42=phage_terminase_large_subunit
cp32-3	42	+	-24	BB_S01=phage_portal_protein
cp32-3	5318	+	-79	BB_S08=hypothetical_protein
cp32-3	5723	+	-45	BB_S09=hypothetical_protein
cp32-3	11590	+	-330	BB_S18=hypothetical_protein
cp32-3	13576	+	-133	BB_S21=hypothetical_protein
cp32-3	14905	+	-307	BB_S23=holin_protein
cp32-3	17074	+	-15	BB_S29=protein_BdrF
cp32-3	19339	-	-111	BB_S31=hypothetical_protein
cp32-3	19574	+	-31	BB_S33=hypothetical_protein
cp32-3	20236	+	-479	BB_S34=hypothetical_protein
cp32-3	24727	+	-342	BB_S39=protein_BppB
cp32-3	26684	-	-408	BB_S40=protein_BppC
cp32-3	28090	+	-146	BB_S44=hypothetical_protein
cp32-4	42	+	-24	BB_R01=hypothetical_protein
cp32-4	4720	+	-232	BB_R07=hypothetical_protein
cp32-4	6526	+	-185	BB_R11=hypothetical_protein
cp32-4	11665	+	-199	BB_R18=hypothetical_protein
cp32-4	12239	+	-209	BB_R19=hypothetical_protein
cp32-4	12709	+	-68	BB_R20=hypothetical_protein
cp32-4	14826	+	-341	BB_R23=pore-forming_hemolysin
cp32-4	16482	+	-15	BB_R27=BdrH
cp32-4	18766	-	-183	BB_R29=hypothetical_protein
cp32-4	18930	+	-30	BB_R31=hypothetical_protein
cp32-4	19763	+	-304	BB_R32=hypothetical_protein
cp32-4	22818	+	-13	BB_R36=BppA
cp32-4	25503	-	-68	BB_R38=BppC
cp32-4	25793	+	-212	BB_R41=hypothetical_protein
cp32-4	26559	+	-294	BB_R42=ErpY
cp32-4	28273	+	-111	BB_R44=hypothetical_protein
cp32-6	41	+	-25	BB_M01=phage_portal_protein
cp32-6	5373	+	-31	BB_M08=hypothetical_protein
cp32-6	5678	+	-97	BB_M09=hypothetical_protein
cp32-6	10902	+	-60	BB_M17=hypothetical_protein
cp32-6	12295	+	-219	BB_M19=hypothetical_protein
cp32-6	13724	+	-4	BB_M21=hypothetical_protein
cp32-6	15193	+	-38	BB_M23=holin_protein
cp32-6	17189	+	-58	BB_M28=lipoprotein
cp32-6	19037	+	-32	BB_M30=hypothetical_protein
cp32-6	19047	-	-367	BB_M29=hypothetical_protein
cp32-6	19870	+	-309	BB_M31=hypothetical_protein
cp32-6	23221	+	-20	BB_M35=BppA
cp32-6	24246	+	-373	BB_M36=BppB
cp32-6	25861	+	-396	BB_M38=ErpK_protein
cp32-6	25865	-	-45	BB_M37=BppC
cp32-6	27584	+	-339	BB_M41=hypothetical_protein
cp32-6	28189	-	-444	BB_M39=hypothetical_protein
cp32-6	28466	+	-20	BB_M42=phage_terminase_large_subunit
cp32-7	42	+	-23	BB_O01=hypothetical_protein
cp32-7	946	+	-359	BB_O02=hypothetical_protein
cp32-7	4737	+	-198	BB_O07=hypothetical_protein
cp32-7	5188	+	-190	BB_O08=hypothetical_protein
cp32-7	5717	+	-50	BB_O09=hypothetical_protein
cp32-7	9849	+	-468	BB_O16=hypothetical_protein
cp32-7	10719	+	-243	BB_O17=hypothetical_protein
cp32-7	11621	+	-283	BB_O18=hypothetical_protein
cp32-7	12419	+	-84	BB_O19=hypothetical_protein
cp32-7	12783	+	-49	BB_O20=hypothetical_protein
cp32-7	13403	+	-313	BB_O21=hypothetical_protein
cp32-7	14977	+	-245	BB_O23=holin_protein
cp32-7	16027	+	-61	BB_O26=hypothetical_protein
cp32-7	16385	+	-137	BB_O27=protein_BdrN
cp32-7	18934	-	-164	BB_O29=hypothetical_protein
cp32-7	19086	+	-31	BB_O30=hypothetical_protein
cp32-7	21167	+	-355	BB_O33=plasmid_partition_protein
cp32-7	24140	+	-373	BB_O37=protein_BppB
cp32-7	25787	-	-67	BB_O38=protein_BppC
cp32-7	26546	+	-347	BB_O40=protein_ErpM
cp32-7	27832	+	-302	BB_O42=hypothetical_protein
cp32-7	28841	+	-44	BB_O43=hypothetical_protein
cp32-7	29335	+	-113	BB_O44=phage_terminase_large_subunit
cp32-8	1248	+	-58	BB_L02=hypothetical_protein
cp32-8	2407	+	-168	BB_L04=hypothetical_protein
cp32-8	9852	+	-413	BB_L16=hypothetical_protein
cp32-8	12665	+	-159	BB_L20=hypothetical_protein
cp32-8	13553	+	-156	BB_L21=hypothetical_protein
cp32-8	14791	+	-424	BB_L23=holin_protein
cp32-8	16528	+	-17	BB_L27=protein_BdrP
cp32-8	18827	-	-126	BB_L29=hypothetical_protein
cp32-8	19061	+	-30	BB_L30=hypothetical_protein
cp32-8	21681	+	-432	BB_L35=protein_BdrO
cp32-8	23093	+	-273	BB_L36=protein_BppA
cp32-8	26017	-	-66	BB_L38=protein_BppC
cp32-8	26370	+	-12	BB_L39=ErpA8_protein
cp32-9	7	+	-59	BB_N01=hypothetical_protein
cp32-9	1300	+	-9	BB_N02=hypothetical_protein
cp32-9	1853	+	-160	BB_N03=hypothetical_protein
cp32-9	2393	+	-190	BB_N04=hypothetical_protein
cp32-9	5366	+	-47	BB_N08=hypothetical_protein
cp32-9	7610	+	-235	BB_N12=hypothetical_protein
cp32-9	10636	+	-405	BB_N17=hypothetical_protein
cp32-9	12115	+	-478	BB_N19=hypothetical_protein
cp32-9	12780	+	-142	BB_N20=hypothetical_protein
cp32-9	16627	+	-15	BB_N27=BdrR_protein
cp32-9	19133	+	-31	BB_N30=hypothetical_protein
cp32-9	26198	+	-12	BB_N38=protein_ErpP
cp32-9	28472	+	-378	BB_N42=hypothetical_protein
cp32-9	29110	+	-189	BB_N43=phage_terminase_large_subunit
lp17	174	+	-38	BB_D001=lipoprotein
lp17	3537	+	-115	BB_D0027=hypothetical_protein
lp17	5047	+	-9	BB_D09=hypothetical_protein
lp17	6475	-	-23	BB_D10=lipoprotein
lp17	7569	+	-216	BB_D13=hypothetical_protein
lp17	10060	-	-80	BB_D15=membrane_protein
lp17	11691	-	-45	BB_D18=hypothetical_protein
lp17	13262	+	-77	BB_D21=hypothetical_protein
lp17	13883	+	-187	BB_D22=hypothetical_protein
lp21	250	+	-3	BB_U01=hypothetical_protein
lp21	635	+	-111	BB_U02=hypothetical_protein
lp21	14631	+	-17	BB_U06=plasmid_partition_protein
lp21	16267	+	-336	BB_U10=protein_BBC01
lp21	16561	-	-13	BB_U09=TM2_family_protein
lp21	16820	+	-66	BB_U11=Sua5/YciO/YrdC/YwlC_family_protein
lp25	6768	+	-130	BB_E09=protein_p23
lp25	10723	-	-29	BB_E17=hypothetical_protein
lp25	15947	-	-402	BB_E22=pyrazinamidase/nicotinamidase_PncA
lp25	22724	-	-47	BB_E31=antigen,_P35,_putative
lp28-1	22	+	-445	BB_F01=hypothetical_protein
lp28-1	1664	+	-56	BB_F02=hypothetical_protein
lp28-1	2799	+	-402	BB_F06=hypothetical_protein
lp28-1	3078	-	-459	BB_F03=RepU
lp28-1	4569	-	-76	BB_F0034=hypothetical_protein
lp28-1	8218	-	-349	BB_F14=hypothetical_protein
lp28-1	8401	+	-371	BB_F17=putative_transmembrane_protein
lp28-1	11167	-	-272	BB_F20=BBF20
lp28-1	15486	-	-35	BB_F26=hypothetical_protein
lp28-1	16621	+	-437	BB_F0039=hypothetical_protein
lp28-1	18294	-	-489	BB_F0040=hypothetical_protein
lp28-1	26972	+	-25	BB_F0041=outer_surface_protein_VlsE1
lp28-2	1046	+	-1	BB_G02=hypothetical_protein
lp28-2	14390	-	-49	BB_G17=hypothetical_protein
lp28-2	16873	-	-391	BB_G20=hypothetical_protein
lp28-2	18185	-	-166	BB_G0036=hypothetical_protein
lp28-2	19704	-	-85	BB_G23=hypothetical_protein
lp28-2	22336	-	-77	BB_G24=hypothetical_protein
lp28-2	24347	+	-142	BB_G29=hypothetical_protein
lp28-2	24490	-	-382	BB_G28=hypothetical_protein
lp28-2	26411	+	-159	BB_G31=hypothetical_protein
lp28-2	28015	+	-16	BB_G33=hypothetical_protein
lp28-3	248	+	-143	BB_H02=hypothetical_protein
lp28-3	923	+	-122	BB_H04=hypothetical_protein
lp28-3	1448	+	-50	BB_H05=hypothetical_protein
lp28-3	3030	-	-60	BB_H06=complement_regulator-acquiring_surface_protein
lp28-3	7684	+	-334	BB_H09a=hypothetical_protein
lp28-3	8808	+	-273	BB_H0042=hypothetical_protein
lp28-3	10534	-	-18	BB_H13=protein_RepU
lp28-3	11567	+	-270	BB_H17=hypothetical_protein
lp28-3	16481	+	-38	BB_H26=hypothetical_protein
lp28-3	21408	+	-62	BB_H32=antigen_P35
lp28-3	22643	+	-35	BB_H33=adenine_deaminase
lp28-3	26415	-	-44	BB_H37=lipoprotein
lp28-3	27455	-	-10	BB_H40=transposase-like_protein
lp28-4	702	+	-34	BB_I02=hypothetical_protein
lp28-4	2074	+	-462	BB_I06=MTA/SAH_nucleosidase
lp28-4	4991	+	-137	BB_I12=hypothetical_protein
lp28-4	7150	+	-33	BB_I16=repetitive_antigen_A
lp28-4	10785	+	-30	BB_I19=hypothetical_protein
lp28-4	15052	+	-300	BB_I26=multidrug-efflux_transporter
lp28-4	19207	-	-24	BB_I29=virulence_associated_lipoprotein
lp28-4	21587	-	-25	BB_I34=virulence_associated_lipoprotein
lp28-4	23089	-	-158	BB_I36=antigen_P35
lp28-4	24041	-	-46	BB_I38=surface_antigen
lp28-4	25135	-	-46	BB_I39=surface_antigen
lp28-4	26048	-	-12	BB_I41=hypothetical_protein
lp28-4	26205	+	-155	BB_I42=outer_membrane_protein
lp36	151	+	-37	BB_K01=lipoprotein
lp36	6074	+	-292	BB_K09=hypothetical_protein
lp36	6076	-	-36	BB_K07=lipoprotein
lp36	8903	-	-44	BB_K13=hypothetical_protein
lp36	9167	+	-206	BB_K15=antigen_P35
lp36	10241	+	-60	BB_K17=adenine_deaminase
lp36	12526	+	-76	BB_K19=lipoprotein
lp36	14381	-	-55	BB_K21=PF-32_protein
lp36	15796	-	-36	BB_K23=hypothetical_protein
lp36	16149	+	-126	BB_K24=PF-49_protein
lp36	16930	+	-450	BB_K54=hypothetical_protein
lp36	20126	+	-263	BB_K32=fibronectin-binding_protein
lp36	21427	+	-293	BB_K33=hypothetical_protein
lp36	23743	+	-324	BB_K0058=hypothetical_protein
lp36	25041	+	-62	BB_K40=hypothetical_protein
lp36	26416	-	-58	BB_K41=hypothetical_protein
lp36	30528	-	-65	BB_K47=hypothetical_protein
lp36	34118	-	-39	BB_K50=immunogenic_protein_P37
lp36	35639	-	-196	BB_K52=lipoprotein
lp36	35745	+	-123	BB_K53=outer_membrane_protein
lp38	4505	+	-71	BB_J08=surface_protein
lp38	5818	+	-271	BB_J09=outer_surface_protein_D
lp38	8161	-	-196	BB_J11=hypothetical_protein
lp38	13469	-	-29	BB_J19=hypothetical_protein
lp38	13494	+	-83	BB_J0056=hypothetical_protein
lp38	15012	+	-208	BB_J0058=hypothetical_protein
lp38	19915	+	-86	BB_J27=efflux_ABC_transporter_permease
lp38	20870	+	-353	BB_J28=hypothetical_protein
lp38	21700	+	-343	BB_J29=hypothetical_protein
lp38	22935	+	-431	BB_J31=hypothetical_protein
lp38	26472	-	-65	BB_J34=lipoprotein
lp38	28094	-	-41	BB_J36=lipoprotein
lp38	28738	-	-305	BB_J37=hypothetical_protein
lp38	30791	-	-20	BB_J41=antigen_P35
lp38	30915	+	-305	BB_J43=hypothetical_protein
lp38	32186	+	-312	BB_J45=lipoprotein
lp38	34877	-	-209	BB_J46=hypothetical_protein
lp38	36255	-	-7	BB_J48=hypothetical_protein
lp54	1423	+	-38	BB_A03=outer_membrane_protein
lp54	3375	-	-482	BB_A04=S2_antigen
lp54	4404	-	-148	BB_A05=S1_antigen
lp54	5198	-	-58	BB_A07=ChpAI_protein
lp54	5303	+	-11	BB_A08=hypothetical_protein
lp54	5626	+	-20	BB_A09=hypothetical_protein
lp54	7871	+	-395	BB_A12=BlyA_family_holin
lp54	8381	+	-61	BB_A13=hypothetical_protein
lp54	9453	+	-4	BB_A15=outer_surface_protein_A
lp54	10166	+	-122	BB_A16=outer_surface_protein_B
lp54	12814	+	-181	BB_A19=hypothetical_protein
lp54	15117	+	-253	BB_A23=hypothetical_protein
lp54	16579	-	-3	BB_A24=decorin-binding_protein_A
lp54	17611	-	-352	BB_A25=decorin-binding_protein_B
lp54	17672	+	-456	BB_A30=hypothetical_protein
lp54	20408	+	-310	BB_A32=hypothetical_protein
lp54	23364	+	-413	BB_A36=lipoprotein
lp54	25449	+	-19	BB_A38=phage_portal_protein
lp54	29369	+	-15	BB_A43=hypothetical_protein
lp54	29851	+	-243	BB_A45=hypothetical_protein
lp54	31490	+	-290	BB_A47=hypothetical_protein
lp54	32730	+	-12	BB_A49=hypothetical_protein
lp54	35547	+	-407	BB_A53=Bbs27_protein
lp54	36153	+	-103	BB_A54=hypothetical_protein
lp54	39434	-	-29	BB_A57=P45-13
lp54	40141	-	-29	BB_A59=hypothetical_protein
lp54	41067	-	-22	BB_A60=surface_lipoprotein_P27
lp54	42119	-	-100	BB_A61=hypothetical_protein
lp54	42243	+	-24	BB_A62=6.6_kDa_lipoprotein
lp54	43593	-	-61	BB_A64=P35_antigen
lp54	46402	-	-455	BB_A66=outer_surface_protein
lp54	47404	-	-176	BB_A68=complement_regulator-acquiring_surface_protein_1
lp54	48325	-	-58	BB_A69=putative_surface_protein
lp54	50163	-	-86	BB_A0078=lipoprotein
lp54	51240	-	-64	BB_A73=antigen_P35
lp54	51678	+	-28	BB_A74=outer_membrane_porin_OMS28
lp56	809	+	-47	BB_Q03=outer_membrane_protein
lp56	2721	+	-23	BB_Q05=antigen,_P35
lp56	3549	+	-74	BB_Q06=membrane_protein
lp56	5199	-	-213	BB_Q07=plasmid_partition_protein
lp56	5933	-	-103	BB_Q08=PF-32_protein
lp56	6438	+	-398	BB_Q12=hypothetical_protein
lp56	7162	+	-271	BB_Q13=hypothetical_protein
lp56	8774	+	-93	BB_Q15=hypothetical_protein
lp56	11013	+	-284	BB_Q19=hypothetical_protein
lp56	12031	+	-162	BB_Q21=hypothetical_protein
lp56	14384	+	-58	BB_Q24=hypothetical_protein
lp56	15267	+	-143	BB_Q25=hypothetical_protein
lp56	20024	+	-19	BB_Q34=protein_BdrW_protein
lp56	22599	-	-120	BB_Q37=hypothetical_protein
lp56	22838	+	-31	BB_Q38=hypothetical_protein
lp56	27803	+	-496	BB_Q44=protein_BppB
lp56	29572	-	-66	BB_Q45=protein_BppC
lp56	29852	+	-85	BB_Q47=protein_ErpX
lp56	31164	+	-4	BB_Q48=hypothetical_protein
lp56	32418	+	-37	BB_Q50=phage_terminase_large_subunit
lp56	34962	+	-153	BB_Q52=hypothetical_protein
lp56	39191	+	-340	BB_Q62=hypothetical_protein
lp56	43700	-	-4	BB_Q67=adenine_specific_DNA_methyltransferase
lp56	50137	+	-151	BB_Q0091=hypothetical_protein
lp56	51786	-	-258	BB_Q85=hypothetical_protein

## Sheet: C. Stationary 5' Ends
Transcript 5' ends identified in stationary
Genetic Element	Location	Strand	Distance from ATG	Gene
Chromosome	98	+	-7	BB_0001=hypothetical_protein
Chromosome	2003	-	-207	BB_0002=hypothetical_protein
Chromosome	3325	+	-94	BB_0004=phosphoglucomutase
Chromosome	6596	-	-290	BB_0005=tryptophan--tRNA_ligase
Chromosome	7853	-	-456	BB_0006=membrane_protein
Chromosome	8363	-	-48	BB_0007=hypothetical_protein
Chromosome	8387	+	-40	BB_0008=hypothetical_protein
Chromosome	8990	+	-212	BB_0009=hypothetical_protein
Chromosome	11133	+	-288	BB_0012=tRNA_pseudouridine_synthase_A
Chromosome	15728	-	-12	BB_0016=GlpE_protein
Chromosome	15803	+	-192	BB_0017=integral_membrane_protein
Chromosome	20019	-	-40	BB_0020=diphosphate--fructose-6-phosphate_1-phosphotransferase
Chromosome	22411	-	-310	BB_0022=Holliday_junction_DNA_helicase_RuvB
Chromosome	22751	+	-68	BB_0024=hypothetical_protein
Chromosome	25724	+	-29	BB_0027=hypothetical_protein
Chromosome	26169	+	-230	BB_0028=hypothetical_protein
Chromosome	29486	-	-14	BB_0031=signal_peptidase_I
Chromosome	29542	+	-1	BB_0032=hypothetical_protein
Chromosome	30890	+	-137	BB_0033=SsrA-binding_protein
Chromosome	32116	-	-27	BB_0034=outer_membrane_protein_P13
Chromosome	35846	-	-10	BB_0036=DNA_topoisomerase_IV_subunit_B
Chromosome	36715	-	-106	BB_0037=1-acyl-sn-glycerol-3-phosphate_acyltransferase
Chromosome	39675	-	-37	BB_0039=hypothetical_protein
Chromosome	39777	+	-49	BB_0040=chemotaxis_protein_methyltransferase
Chromosome	41924	-	-492	BB_0042=phosphate-specific_transport_system_accessory_protein_PhoU
Chromosome	42922	-	-41	BB_0044=hypothetical_protein
Chromosome	45374	+	-72	BB_0046=ribonuclease_HII
Chromosome	45827	-	-473	BB_0045=P115_protein
Chromosome	46423	-	-44	BB_0047=hypothetical_protein
Chromosome	46522	+	-9	tRNA-Gly=BB_t25
Chromosome	47142	+	-25	BB_0050=hypothetical_protein
Chromosome	49325	-	-66	BB_0052=tRNA/rRNA_methyltransferase
Chromosome	53506	-	-45	BB_0057=glyceraldehyde_3-phosphate_dehydrogenase
Chromosome	57208	-	-23	BB_0061=thioredoxin
Chromosome	60649	-	-116	BB_0065=peptide_deformylase
Chromosome	63058	-	-26	BB_0067=peptidase
Chromosome	63121	+	-26	BB_0068=haloacid_dehalogenase-like_hydrolase
Chromosome	65048	+	-243	BB_0070=hypothetical_protein
Chromosome	65650	+	-118	BB_0071=membrane_protein
Chromosome	66789	+	-459	BB_0072=membrane_protein
Chromosome	70111	+	-31	BB_0074=peptide_chain_release_factor_2
Chromosome	75445	+	-329	BB_0080=ABC_transporter_ATP-binding_protein
Chromosome	79414	-	-92	BB_0083=hypothetical_protein
Chromosome	79466	+	-39	BB_0084=cysteine_desulfurase
Chromosome	86920	-	-66	BB_0089=hypothetical_protein
Chromosome	90142	-	-334	BB_0092=V-type_ATPase_subunit_D
Chromosome	94763	-	-158	BB_0097=hypothetical_protein
Chromosome	98667	-	-19	BB_0100=glutamate_racemase
Chromosome	98794	+	-23	BB_0101=asparagine--tRNA_ligase
Chromosome	104063	-	-292	BB_0105=methionine_aminopeptidase
Chromosome	105869	-	-23	BB_0107=transcription_antitermination_factor_NusB
Chromosome	106973	-	-79	BB_0108=basic_membrane_protein
Chromosome	108193	-	-23	BB_0109=acetyl-CoA_C-acetyltransferase
Chromosome	108288	+	-19	BB_0110=hypothetical_protein
Chromosome	111206	-	-164	BB_0111=replicative_DNA_helicase
Chromosome	112821	-	-52	BB_0115=30S_ribosomal_protein_S6
Chromosome	114638	-	-35	BB_0116=PTS_system_maltose_and_glucose-specific_transporter_subunit_IIABC
Chromosome	114768	+	-39	BB_0117=hemolysin_III
Chromosome	120137	-	-334	BB_0122=elongation_factor_Ts
Chromosome	122578	-	-87	BB_0126=hypothetical_protein
Chromosome	124450	-	-304	BB_0127=30S_ribosomal_protein_S1
Chromosome	124851	-	-37	BB_0128=cytidylate_kinase
Chromosome	126507	-	-206	BB_0130=hypothetical_protein
Chromosome	131160	-	-46	BB_0133=hypothetical_protein
Chromosome	131270	+	-28	BB_0134=hypothetical_protein
Chromosome	133907	+	-68	BB_0136=penicillin-binding_protein
Chromosome	144295	+	-12	BB_0143=membrane_protein_insertion_efficiency_factor
Chromosome	145752	-	-294	BB_0144=glycine/betaine_ABC_transporter_substrate-binding_protein
Chromosome	146579	-	-209	BB_0145=glycine/betaine_ABC_transporter_permease
Chromosome	147578	-	-83	BB_0146=glycine/betaine_ABC_transporter_ATP-binding_protein
Chromosome	150796	-	-13	BB_0149=flagellar_hook-associated_protein_FliD
Chromosome	150938	+	-36	BB_0151=N-acetylglucosamine-6-phosphate_deacetylase
Chromosome	156500	-	-100	BB_0154=protein_translocase_subunit_SecA
Chromosome	157996	+	-80	BB_0157=hypothetical_protein
Chromosome	162724	+	-154	BB_0162=hypothetical_protein
Chromosome	164837	-	-17	BB_0163=hypothetical_protein
Chromosome	165940	-	-53	BB_0164=K+-dependent_Na+/Ca+_exchanger-like_protein
Chromosome	169537	+	-26	BB_0167=outer_membrane_protein
Chromosome	171133	-	-36	BB_0168=dnaK_suppressor
Chromosome	171199	+	-64	BB_0169=translation_initiation_factor_IF-1
Chromosome	174220	-	-104	BB_0171=hypothetical_protein
Chromosome	179085	-	-225	BB_0176=ATPase
Chromosome	181574	-	-169	BB_0178=tRNA_uridine_5-carboxymethylaminomethyl_modification_protein_GidA
Chromosome	182808	-	-6	BB_0179=tRNA_modification_GTPase
Chromosome	182880	+	-6	BB_0180=flagellar_protein_FlbF
Chromosome	186122	+	-432	BB_0183=flagellar_assembly_protein_FliW
Chromosome	188703	-	-209	BB_0187=hypothetical_protein
Chromosome	189903	-	-44	BB_0190=translation_initiation_factor_IF-3
Chromosome	189985	+	-202	BB_0192=hypothetical_protein
Chromosome	192656	-	-329	BB_0194=TatD_family_hydrolase
Chromosome	193597	-	-134	BB_0195=hypothetical_protein
Chromosome	195372	+	-321	BB_0198=guanosine-3',5'-bis(diphosphate)_3'-pyrophosphohydrolase
Chromosome	202583	-	-5	BB_0201=UDP-N-acetylmuramyl-tripeptide_synthetase
Chromosome	202686	+	-7	tRNA-Cys=BB_t01
Chromosome	202846	+	-4	BB_0202=hemolysin
Chromosome	204957	+	-218	BB_0204=protein_HflC
Chromosome	206314	+	-20	tRNA-Phe=BB_t30
Chromosome	206502	+	-27	BB_0205=hypothetical_protein
Chromosome	208623	-	-42	BB_0206=methyltransferase
Chromosome	211241	+	-60	BB_0209=hypothetical_protein
Chromosome	217264	+	-14	BB_0212=hypothetical_protein
Chromosome	219170	-	-92	BB_0213=lipoprotein
Chromosome	219361	+	-439	BB_0215=phosphate_ABC_transporter_substrate-binding_protein
Chromosome	219678	-	-44	BB_0214=elongation_factor_P
Chromosome	220692	+	-37	BB_0216=phosphate_ABC_transporter_permease_PstC
Chromosome	221344	+	-398	BB_0217=phosphate_ABC_transporter_permease_PstA
Chromosome	222850	+	-329	BB_0218=phosphate_ABC_transporter_ATP-binding_protein
Chromosome	225282	-	-497	BB_0219=metal_cation_transporter_permease
Chromosome	228620	-	-99	BB_0222=6-phosphogluconolactonase
Chromosome	229216	+	-1	BB_0225=tRNA-dihydrouridine_synthase_A
Chromosome	231526	-	-35	BB_0226=serine--tRNA_ligase
Chromosome	231582	+	-39	BB_0227=hypothetical_protein
Chromosome	232215	+	-123	BB_0228=hypothetical_protein
Chromosome	235554	-	-20	BB_0229=50S_ribosomal_protein_L31
Chromosome	237189	-	-47	BB_0230=transcription_termination_factor_Rho
Chromosome	238246	-	-20	BB_0233=30S_ribosomal_protein_S20
Chromosome	239389	-	-261	BB_0234=integral_membrane_protein
Chromosome	240365	-	-115	BB_0235=ribosome-binding_ATPase
Chromosome	242236	+	-202	BB_0237=apolipoprotein_N-acyltransferase
Chromosome	242408	-	-119	BB_0236=hypothetical_protein
Chromosome	244782	-	-69	BB_0238=hypothetical_protein
Chromosome	245876	-	-494	BB_0239=deoxyguanosine/deoxyadenosine_kinase
Chromosome	252421	-	-184	BB_0246=M23_peptidase_domain-containing_protein
Chromosome	253076	+	-83	BB_0248=oligoendopeptidase_F
Chromosome	254524	+	-421	BB_0249=phosphatidylcholine_synthase
Chromosome	256261	+	-202	BB_0251=leucine--tRNA_ligase
Chromosome	263729	-	-17	BB_0253=ATP-dependent_protease_La
Chromosome	263804	+	-184	BB_0254=single-stranded-DNA-specific_exonuclease
Chromosome	267015	+	-51	BB_0256=30S_ribosomal_protein_S21
Chromosome	269977	-	-301	BB_0257=DNA_translocase_FtsK
Chromosome	273721	-	-74	BB_0260=hypothetical_protein
Chromosome	273744	+	-113	BB_0261=hypothetical_protein
Chromosome	276159	+	-399	BB_0263=signal_peptidase_I
Chromosome	276504	-	-8	BB_0262=M23_peptidase_domain-containing_protein
Chromosome	281988	-	-195	BB_0268=hypothetical_protein
Chromosome	286065	-	-103	BB_0271=flagellar_biosynthesis_protein_FlhA
Chromosome	288522	-	-349	BB_0274=flagellar_biosynthesis_protein_FliQ
Chromosome	290045	-	-128	BB_0277=flagellar_motor_switch_protein_FliN
Chromosome	297123	-	-78	BB_0286=flagellar_protein
Chromosome	300198	-	-483	BB_0289=flagellar_assembly_protein_FliH
Chromosome	302533	-	-44	BB_0291=flagellar_MS-ring_protein_FliF
Chromosome	303346	-	-37	BB_0293=flagellar_basal_body_rod_protein_FlgC
Chromosome	306026	-	-365	BB_0296=ATP-dependent_protease_subunit_HslV
Chromosome	310004	-	-224	BB_0300=cell_division_protein_FtsA
Chromosome	311681	-	-64	BB_0302=lipid_II_flippase_FtsW
Chromosome	312956	-	-241	BB_0303=phospho-N-acetylmuramoyl-pentapeptide-transferase
Chromosome	316454	-	-311	BB_0307=hypothetical_protein
Chromosome	319866	-	-230	BB_0312=purine-binding_chemotaxis_protein
Chromosome	320289	-	-40	BB_0313=rRNA_large_subunit_methyltransferase
Chromosome	323186	-	-340	BB_0316=integral_membrane_protein
Chromosome	324174	-	-395	BB_0317=integral_membrane_protein
Chromosome	327101	-	-435	BB_0321=hypothetical_protein
Chromosome	327808	-	-51	BB_0322=hypothetical_protein
Chromosome	327906	+	-126	BB_0323=hypothetical_protein
Chromosome	329225	+	-37	BB_0324=hypothetical_protein
Chromosome	330943	-	-191	BB_0325=hypothetical_protein
Chromosome	334664	-	-149	BB_0327=glycerol-3-phosphate_O-acyltransferase
Chromosome	334785	+	-152	BB_0328=family_5_extracellular_solute-binding_protein
Chromosome	340301	+	-40	BB_0332=peptide_ABC_transporter_permease
Chromosome	340650	-	-433	BB_0331=hypothetical_protein
Chromosome	341258	+	-16	BB_0333=peptide_ABC_transporter_permease
Chromosome	342922	+	-286	BB_0335=peptide_ABC_transporter_ATP-binding_protein
Chromosome	345010	-	-78	BB_0336=hypothetical_protein
Chromosome	345028	+	-35	BB_0337=enolase
Chromosome	347339	-	-38	BB_0339=50S_ribosomal_protein_L13
Chromosome	351488	-	-157	BB_0343=glutamyl-tRNA(Gln)_amidotransferase_subunit_C
Chromosome	353605	-	-168	BB_0344=DNA_helicase
Chromosome	355373	-	-75	BB_0346=export_chaperone
Chromosome	356986	+	-21	BB_0348=pyruvate_kinase
Chromosome	359932	-	-437	BB_0350=50S_ribosomal_protein_L28
Chromosome	361145	-	-67	BB_0351=hypothetical_protein
Chromosome	361176	+	-12	BB_0352=hypothetical_protein
Chromosome	364301	-	-184	BB_0353=membrane_protein
Chromosome	365278	-	-306	BB_0354=hypothetical_protein
Chromosome	365879	-	-276	BB_0355=transcription_factor
Chromosome	369906	+	-121	BB_0362=prolipoprotein_diacylglyceryl_transferase
Chromosome	372958	+	-182	BB_0364=methylglyoxal_synthase
Chromosome	374256	+	-21	BB_0366=aminopeptidase
Chromosome	377502	-	-483	BB_0368=glycerol-3-phosphate_dehydrogenase
Chromosome	379637	-	-379	BB_0369=ATP-dependent_Clp_protease_subunit_A
Chromosome	383754	-	-372	BB_0372=glutamate--tRNA_ligase
Chromosome	384260	+	-27	BB_0374=hypothetical_protein
Chromosome	385419	+	-30	BB_0375=nucleosidase
Chromosome	390812	-	-471	BB_0380=Mg2+_transport_protein
Chromosome	393415	-	-458	BB_0382=basic_membrane_protein_B
Chromosome	394097	-	-34	BB_0383=basic_membrane_protein_A
Chromosome	396597	-	-91	BB_0385=basic_membrane_protein_D
Chromosome	401869	-	-192	BB_0388=DNA-directed_RNA_polymerase_subunit_beta'
Chromosome	408501	-	-20	tRNA-Thr=BB_t33
Chromosome	410692	+	-95	BB_0399=hypothetical_protein
Chromosome	410864	-	-417	BB_0398=lipoprotein
Chromosome	413076	+	-37	BB_0401=glutamate_transporter
Chromosome	413087	-	-81	BB_0400=hypothetical_protein
Chromosome	416589	-	-111	BB_0403=hypothetical_protein
Chromosome	416920	+	-182	BB_0405=hypothetical_protein
Chromosome	421410	-	-30	BB_0408=PTS_system_fructose-specific_transproter_subunit_IIABC
Chromosome	421420	+	-134	BB_0409=hypothetical_protein
Chromosome	424586	-	-144	BB_0413=integral_membrane_protein
Chromosome	425555	+	-29	BB_0415=chemotaxis_protein_CheB
Chromosome	427562	+	-425	BB_0417=adenylate_kinase
Chromosome	430746	-	-130	BB_0419=response_regulator
Chromosome	435174	-	-71	BB_0420=sensory_transduction_histidine_kinase
Chromosome	435665	-	-353	5S_ribosomal_RNA=BB_r01
Chromosome	438274	-	-7	23S_ribosomal_RNA=BB_r02
Chromosome	438916	-	-359	5S_ribosomal_RNA=BB_r03
Chromosome	441519	-	-11	23S_ribosomal_RNA=BB_r04
Chromosome	442588	-	-36	BB_0421=haloacid_dehalogenase-like_hydrolase
Chromosome	443283	-	-35	BB_0422=3-methyladenine_DNA_glycosylase
Chromosome	443544	+	-79	tRNA-Ile=BB_t04
Chromosome	444577	-	-168	tRNA-Ala=BB_t05
Chromosome	446372	-	-254	16S_ribosomal_RNA=BB_r05
Chromosome	446893	-	-18	BB_0426=nucleoside_2-deoxyribosyltransferase_superfamily_protein
Chromosome	447817	+	-38	BB_0428=hypothetical_protein
Chromosome	448641	-	-50	BB_0429=hypothetical_protein
Chromosome	449391	+	-28	BB_0431=CobQ/CobB/MinD/ParA_nucleotide_binding_domain-containing_protein
Chromosome	451931	-	-10	BB_0434=chromosome-partitioning_protein_ParB
Chromosome	456514	-	-126	BB_0436=DNA_gyrase_subunit_B
Chromosome	459838	+	-78	BB_0440=50S_ribosomal_protein_L34
Chromosome	463625	+	-428	BB_0445=fructose-bisphosphate_aldolase
Chromosome	469749	-	-84	BB_0448=phosphocarrier_protein_HPr
Chromosome	470142	-	-171	BB_0449=hypothetical_protein
Chromosome	472534	+	-32	BB_0453=small_conductance_mechanosensitive_ion_channel
Chromosome	474567	-	-11	BB_0454=lipopolysaccharide_biosynthesis-like_protein
Chromosome	474611	+	-2	BB_0455=hypothetical_protein
Chromosome	475489	+	-117	BB_0456=hypothetical_protein
Chromosome	478115	-	-110	BB_0457=excinuclease_ABC_subunit_C
Chromosome	478126	+	-70	BB_0458=hypothetical_protein
Chromosome	481050	+	-34	tRNA-Ser=BB_t19
Chromosome	481167	+	-62	tRNA-Ser=BB_t20
Chromosome	482082	-	-25	BB_0460=lipoprotein
Chromosome	482124	+	-9	tRNA-Arg=BB_t21
Chromosome	482554	+	-46	BB_0461=DNA_polymerase_III_subunits_gamma_and_tau
Chromosome	485197	+	-353	BB_0464=hypothetical_protein
Chromosome	486555	+	-192	BB_0466=ABC_transporter_ATP-binding_protein
Chromosome	488924	+	-59	BB_0469=lipoprotein_signal_peptidase
Chromosome	492238	+	-350	BB_0473=integral_membrane_protein
Chromosome	494853	+	-180	BB_0476=elongation_factor_Tu
Chromosome	495913	+	-355	BB_0477=30S_ribosomal_protein_S10
Chromosome	503217	+	-149	BB_0493=50S_ribosomal_protein_L6
Chromosome	505419	+	-135	BB_0498=protein_translocase_subunit_SecY
Chromosome	513175	-	-36	BB_0507=hypothetical_protein
Chromosome	513192	+	-34	BB_0508=GTPase_Der
Chromosome	514048	+	-476	BB_0509=hypothetical_protein
Chromosome	529631	-	-433	BB_0517=chaperone_protein_DnaJ
Chromosome	531706	-	-14	BB_0519=protein_GrpE
Chromosome	535629	-	-29	BB_0525=hypothetical_protein
Chromosome	539290	-	-15	BB_0528=aldose_reductase
Chromosome	541194	-	-421	BB_0531=hypothetical_protein
Chromosome	542236	+	-27	BB_0533=protein_PhnP
Chromosome	551770	-	-47	BB_0540=elongation_factor_G
Chromosome	552310	+	-130	BB_0542=hypothetical_protein
Chromosome	552895	+	-244	BB_0543=hypothetical_protein
Chromosome	557500	-	-77	BB_0546=hypothetical_protein
Chromosome	558517	-	-493	BB_0547=dephospho-CoA_kinase
Chromosome	561959	-	-16	BB_0551=protein_CheY
Chromosome	562164	+	-21	BB_0552=DNA_ligase
Chromosome	565716	-	-35	BB_0553=hypothetical_protein
Chromosome	565724	+	-231	BB_0554=hypothetical_protein
Chromosome	569232	+	-46	BB_0557=phosphocarrier_protein_HPr
Chromosome	570911	+	-372	BB_0559=PTS_system_glucose-specific_transporter_subunit_IIA
Chromosome	573771	-	-31	BB_0560=chaperone_protein_HtpG
Chromosome	573801	+	-52	BB_0561=6-phosphogluconate_dehydrogenase
Chromosome	577200	-	-13	BB_0564=hypothetical_protein
Chromosome	580481	+	-5	BB_0568=chemotaxis_response_regulator
Chromosome	581237	+	-408	BB_0569=hypothetical_protein
Chromosome	583259	+	-199	BB_0570=chemotaxis_response_regulator
Chromosome	584922	-	-42	BB_0571=uridylate_kinase
Chromosome	585799	+	-419	BB_0573=ABC_transporter_ATP-binding_protein
Chromosome	590235	-	-27	BB_0576=hypothetical_protein
Chromosome	590304	+	-44	BB_0577=hypothetical_protein
Chromosome	590817	+	-371	BB_0578=methyl-accepting_chemotaxis_protein
Chromosome	595758	+	-185	BB_0580=integral_membrane_protein
Chromosome	599378	-	-2	BB_0582=carboxypeptidase
Chromosome	599434	+	-61	BB_0583=integral_membrane_protein
Chromosome	606945	+	-193	BB_0588=MTA/SAH_nucleosidase
Chromosome	607006	-	-23	BB_0587=methionine--tRNA_ligase
Chromosome	607965	+	-55	BB_0589=phosphate_acetyltransferase
Chromosome	615866	-	-95	BB_0594=arginine--tRNA_ligase
Chromosome	618648	+	-180	BB_0597=methyl-accepting_chemotaxis_protein
Chromosome	621957	-	-4	BB_0598=UDP-N-acetylenolpyruvoylglucosamine_reductase
Chromosome	622002	+	-3	BB_0599=cysteine--tRNA_ligase
Chromosome	624620	+	-387	BB_0601=serine_hydroxymethyltransferase
Chromosome	625790	+	-496	BB_0602=chaperonin
Chromosome	628963	-	-15	BB_0603=integral_outer_membrane_protein_p66
Chromosome	630761	+	-35	BB_0605=serine-type_D-Ala-D-Ala_carboxypeptidase
Chromosome	631054	-	-356	BB_0604=L-lactate_permease
Chromosome	631725	+	-266	BB_0606=chemoreceptor_glutamine_deamidase_CheD
Chromosome	634152	+	-429	BB_0608=aminoacyl-histidine_dipeptidase
Chromosome	636120	+	-24	tRNA-His=BB_t08
Chromosome	638416	+	-164	BB_0612=ATP-dependent_protease_ATP-binding_subunit_ClpX
Chromosome	639815	+	-44	BB_0613=ATP-dependent_protease_La
Chromosome	643233	-	-5	tRNA-Met=BB_t28
Chromosome	644688	+	-84	BB_0617=hypothetical_protein
Chromosome	645634	-	-33	BB_0618=cytidine_deaminase
Chromosome	645671	+	-48	BB_0619=DHH_family_protein
Chromosome	648382	-	-128	BB_0620=beta-glucosidase
Chromosome	648403	+	-63	tRNA-Met=BB_t10
Chromosome	650629	-	-242	BB_0622=acetate_kinase
Chromosome	653831	+	-56	BB_0624=hypothetical_protein
Chromosome	656941	+	-4	tRNA-Asn=BB_t11
Chromosome	658852	-	-35	BB_0627=aminopeptidase
Chromosome	658876	+	-22	BB_0628=lipoprotein
Chromosome	661526	-	-11	BB_0629=PTS_system_fructose-specific_transporter_subunit_IIABC
Chromosome	663155	-	-15	tRNA-Asp=BB_t12
Chromosome	673213	-	-46	BB_0635=nicotinate_phosphoribosyltransferase
Chromosome	673236	+	-106	BB_0636=glucose-6-phosphate_1-dehydrogenase
Chromosome	675004	+	-31	BB_0637=Na+/H+_antiporter_family
Chromosome	676130	+	-342	BB_0638=Na+/H+_antiporter
Chromosome	681639	-	-33	BB_0642=spermidine/putrescine_ABC_transporter_ATP-binding_protein
Chromosome	682672	+	-7	BB_0644=N-acetylmannosamine-6-phosphate_2-epimerase
Chromosome	686546	-	-39	BB_0647=oxidative_stress_regulator_BosR
Chromosome	693332	+	-222	BB_0654=hypothetical_protein
Chromosome	695584	-	-61	BB_0655=heat_shock_protein
Chromosome	695609	+	-22	BB_0656=oxygen-independent_coproporphyrinogen_III_oxidase
Chromosome	697476	-	-39	BB_0657=ribose_5-phosphate_isomerase_A
Chromosome	697553	+	-33	BB_0658=2,3-bisphosphoglycerate-dependent_phosphoglycerate_mutase
Chromosome	699999	-	-34	BB_0659=lysine--tRNA_ligase
Chromosome	700979	+	-50	BB_0661=hypothetical_protein
Chromosome	702966	-	-15	BB_0664=lipoprotein
Chromosome	703893	+	-68	BB_0666=N-acetylmuramoyl-L-alanine_amidase_domain-containing_protein
Chromosome	704690	+	-259	BB_0667=hypothetical_protein
Chromosome	705522	+	-58	BB_0668=flagellar_filament_outer_layer_protein
Chromosome	711137	+	-74	BB_0672=chemotaxis_protein_CheY
Chromosome	712429	-	-222	BB_0673=hypothetical_protein
Chromosome	714795	-	-29	BB_0676=phosphoglycolate_phosphatase
Chromosome	714953	+	-56	BB_0677=sugar_ABC_transporter_ATP-binding_protein
Chromosome	720900	+	-219	BB_0681=methyl-accepting_chemotaxis_protein
Chromosome	724146	-	-16	BB_0682=tRNA-specific_2-thiouridylase_MnmA
Chromosome	724199	+	-25	BB_0683=3-hydroxy-3-methylglutaryl-CoA_synthase
Chromosome	728489	+	-177	BB_0687=phosphomevalonate_kinase
Chromosome	729259	+	-354	BB_0688=mevalonate_kinase
Chromosome	730599	-	-11	tRNA-Val=BB_t13
Chromosome	730766	+	-418	BB_0690=neutrophil_activating_protein_A_(napA)
Chromosome	735027	+	-325	BB_0694=signal_recognition_particle_protein
Chromosome	738352	+	-54	BB_0699=50S_ribosomal_protein_L19
Chromosome	742476	+	-268	BB_0707=hypothetical_protein
Chromosome	742632	-	-4	BB_0706=polynucleotide_adenylyltransferase
Chromosome	744128	+	-394	BB_0708=hypothetical_protein
Chromosome	747656	+	-467	BB_0712=RNA_polymerase_sigma_factor_RpoD
Chromosome	750817	+	-1	Rfam_ncRNA2_NC_001318=Rfam_annotation
Chromosome	752035	+	-135	BB_0715=cell_division_protein_FtsA
Chromosome	752845	+	-447	BB_0716=rod_shape-determining_protein_MreC
Chromosome	754372	+	-265	BB_0718=penicillin-binding_protein
Chromosome	762202	+	-49	BB_0724=potassium_transporter
Chromosome	763991	+	-380	BB_0726=ATP-binding_protein
Chromosome	765359	+	-14	BB_0727=phosphofructokinase
Chromosome	774378	-	-10	BB_0732=penicillin-binding_protein
Chromosome	774458	+	-219	BB_0733=hypothetical_protein
Chromosome	776702	-	-23	BB_0734=Sua5/YciO/YrdC/YwlC_family_protein
Chromosome	776782	+	-3	BB_0735=rare_lipoprotein_A
Chromosome	782092	-	-19	BB_0739=hypothetical_protein
Chromosome	782901	-	-72	BB_0740=hypothetical_protein
Chromosome	783273	-	-25	BB_0741=chaperonin_GroS
Chromosome	783359	+	-31	BB_0742=ABC_transporter_ATP-binding_protein
Chromosome	784845	+	-212	BB_0743=hypothetical_protein
Chromosome	786692	+	-168	BB_0744=p83/100_antigen
Chromosome	789103	+	-200	BB_0745=endonuclease_III
Chromosome	789212	-	-12	tRNA-Arg=BB_t16
Chromosome	791870	-	-83	BB_0747=oligopeptide_ABC_transporter_permease
Chromosome	792256	-	-4	BB_0748=hypothetical_protein
Chromosome	792294	+	-57	BB_0749=hypothetical_protein
Chromosome	799123	-	-107	BB_0755=ribonuclease_Z
Chromosome	800434	-	-159	BB_0756=hypothetical_protein
Chromosome	800449	+	-27	BB_0757=ATP-dependent_Clp_protease_proteolytic_subunit
Chromosome	800906	+	-213	BB_0758=hypothetical_protein
Chromosome	801842	+	-4	tRNA-Leu=BB_t17
Chromosome	803170	-	-3	BB_0760=protein_Gp37
Chromosome	803253	+	-25	BB_0761=peptidoglycan-binding_protein
Chromosome	806021	-	-249	BB_0763=acetoacetate_metabolism_regulatory_protein_AtoC
Chromosome	809810	-	-258	BB_0767=UDP-N-acetylglucosamine--N-acetylmuramyl-(pentapeptide)_pyrophosphoryl-undecaprenol_N-acetylglucosamine_transferase
Chromosome	812403	-	-15	BB_0770=divergent_polysaccharide_deacetylase_superfamily_protein
Chromosome	813747	-	-41	BB_0771a=hypothetical_protein
Chromosome	814729	-	-32	BB_0772=flagellar_basal_body_P-ring_protein
Chromosome	816374	-	-75	BB_0774=flagellar_basal_body_rod_protein_FlgG
Chromosome	817186	-	-26	BB_0775=flagellar_hook-basal_body_complex_protein
Chromosome	817308	+	-88	BB_0776=hypothetical_protein
Chromosome	818582	+	-23	BB_0778=50S_ribosomal_protein_L21
Chromosome	819213	+	-29	BB_0780=50S_ribosomal_protein_L27
Chromosome	823240	+	-23	BB_0786=50S_ribosomal_protein_L25/general_stress_protein_Ctc
Chromosome	827142	+	-489	BB_0790=hypothetical_protein
Chromosome	830953	-	-12	BB_0792=hypothetical_protein
Chromosome	831608	-	-45	BB_0793=thymidylate_kinase
Chromosome	831633	+	-13	BB_0794=hypothetical_protein
Chromosome	835713	+	-348	BB_0795=outer_membrane_protein
Chromosome	838228	+	-319	BB_0796=hypothetical_protein
Chromosome	844273	+	-181	BB_0801=translation_initiation_factor_IF-2
Chromosome	848471	+	-67	BB_0804=30S_ribosomal_protein_S15
Chromosome	852060	+	-429	BB_0807=integral_membrane_protein
Chromosome	853377	+	-398	BB_0808=hypothetical_protein
Chromosome	855810	+	-179	BB_0810=integral_membrane_protein_MviN
Chromosome	860133	+	-307	BB_0814=sodium/panthothenate_symporter
Chromosome	862638	+	-61	BB_0816=hypothetical_protein
Chromosome	863554	+	-82	BB_0817=UDP-N-acetylmuramate--L-alanine_ligase
Chromosome	868003	+	-192	BB_0824=hypothetical_protein
Chromosome	868151	-	-37	BB_0823=lipoprotein
Chromosome	870501	-	-478	BB_0826=hypothetical_protein
Chromosome	872664	-	-81	BB_0827=ATP-dependent_helicase
Chromosome	875151	-	-19	BB_0828=DNA_topoisomerase_I
Chromosome	875175	+	-32	BB_0829=exonuclease_SbcD
Chromosome	875995	+	-497	BB_0830=exonuclease_SbcC
Chromosome	881434	-	-343	BB_0832=lipoprotein
Chromosome	886497	-	-50	BB_0834=ATP-dependent_Clp_protease_subunit_C
Chromosome	888242	+	-70	BB_0836=excinuclease_ABC_subunit_B
Chromosome	898174	-	-479	BB_0839=hypothetical_protein
Chromosome	899323	-	-3	BB_0840=lipoprotein
Chromosome	899469	+	-30	BB_0841=arginine_deiminase
Chromosome	900497	+	-302	BB_0842=ornithine_carbamoyltransferase
Chromosome	901615	+	-219	BB_0843=arginine-ornithine_antiporter
cp26	10	+	-36	BB_B01=acylphosphatase
cp26	2193	-	-7	BB_B03=telomere_resolvase_ResT
cp26	3824	-	-26	BB_B04=chitibiose_transporter_protein_ChbC
cp26	4037	+	-47	BB_B05=chitibiose_transporter_protein_ChbA
cp26	4398	+	-84	BB_B06=chitibiose_transporter_protein_ChbB
cp26	6632	+	-45	BB_B09=lipoprotein
cp26	7794	+	-42	BB_B10=hypothetical_protein
cp26	10073	+	-31	BB_B13=plasmid_partition_protein
cp26	11453	-	-36	BB_B14=hypothetical_protein
cp26	11973	+	-41	BB_B16=oligopeptide_ABC_transporter_OppAIV
cp26	16715	-	-48	BB_B18=GMP_synthase
cp26	16887	+	-16	BB_B19=outer_surface_protein_C
cp26	19484	-	-163	BB_B22=guanine/xanthine_permease
cp26	21663	+	-235	BB_B26=hypothetical_protein
cp26	21910	-	-77	BB_B25=hypothetical_protein
cp26	23159	-	-5	BB_B27=lipoprotein
cp26	23233	+	-22	BB_B28=hypothetical_protein
cp32-1	40	+	-26	BB_P01=phage_portal_protein
cp32-1	947	+	-359	BB_P02=hypothetical_protein
cp32-1	1719	+	-292	BB_P03=hypothetical_protein
cp32-1	2534	+	-41	BB_P04=hypothetical_protein
cp32-1	3755	+	-208	BB_P06=hypothetical_protein
cp32-1	5272	+	-125	BB_P08=hypothetical_protein
cp32-1	5714	+	-54	BB_P09=hypothetical_protein
cp32-1	5981	+	-173	BB_P10=hypothetical_protein
cp32-1	7499	+	-329	BB_P12=hypothetical_protein
cp32-1	8244	+	-28	BB_P13=hypothetical_protein
cp32-1	8543	+	-181	BB_P14=hypothetical_protein
cp32-1	9880	+	-385	BB_P16=hypothetical_protein
cp32-1	10665	+	-287	BB_P17=hypothetical_protein
cp32-1	11525	+	-395	BB_P18=hypothetical_protein
cp32-1	12395	+	-100	BB_P19=hypothetical_protein
cp32-1	12742	+	-82	BB_P20=hypothetical_protein
cp32-1	13288	+	-421	BB_P21=hypothetical_protein
cp32-1	14027	+	-297	BB_P22=hypothetical_protein
cp32-1	15168	+	-47	BB_P23=holin_protein
cp32-1	16025	+	-62	BB_P26=hypothetical_protein
cp32-1	17013	+	-219	BB_P28=surface_lipoprotein
cp32-1	17481	-	-421	BB_P27=surface_protein
cp32-1	18925	-	-197	BB_P29=hypothetical_protein
cp32-1	19086	+	-28	BB_P30=hypothetical_protein
cp32-1	20161	+	-63	BB_P31=hypothetical_protein
cp32-1	21462	+	-99	BB_P33=PF-49_protein
cp32-1	24375	+	-234	BB_P36=protein_BppB
cp32-1	26167	-	-351	BB_P37=site-specific_recombinase
cp32-1	28799	+	-36	BB_P41=hypothetical_protein
cp32-3	907	+	-399	BB_S02=hypothetical_protein
cp32-3	1849	+	-162	BB_S03=hypothetical_protein
cp32-3	2394	+	-181	BB_S04=hypothetical_protein
cp32-3	3874	+	-89	BB_S06=hypothetical_protein
cp32-3	4495	+	-447	BB_S07=hypothetical_protein
cp32-3	5296	+	-101	BB_S08=hypothetical_protein
cp32-3	6022	+	-132	BB_S10=hypothetical_protein
cp32-3	7489	+	-339	BB_S12=hypothetical_protein
cp32-3	9871	+	-394	BB_S16=hypothetical_protein
cp32-3	10671	+	-281	BB_S17=hypothetical_protein
cp32-3	11583	+	-337	BB_S18=hypothetical_protein
cp32-3	12243	+	-252	BB_S19=hypothetical_protein
cp32-3	12664	+	-160	BB_S20=hypothetical_protein
cp32-3	13309	+	-400	BB_S21=hypothetical_protein
cp32-3	15145	+	-67	BB_S23=holin_protein
cp32-3	15969	+	-115	BB_S26=hypothetical_protein
cp32-3	16375	+	-211	BB_S27=hypothetical_protein
cp32-3	17074	+	-15	BB_S29=protein_BdrF
cp32-3	19574	+	-31	BB_S33=hypothetical_protein
cp32-3	19624	-	-396	BB_S31=hypothetical_protein
cp32-3	20649	+	-66	BB_S34=hypothetical_protein
cp32-3	21062	+	-195	BB_S35=PF-32_protein
cp32-3	26524	+	-184	BB_S41=outer_surface_protein_ErpG
cp32-3	28067	+	-169	BB_S44=hypothetical_protein
cp32-3	28621	+	-250	BB_S45=phage_terminase_large_subunit
cp32-4	42	+	-24	BB_R01=hypothetical_protein
cp32-4	1594	+	-419	BB_R03=hypothetical_protein
cp32-4	2428	+	-152	BB_R04=hypothetical_protein
cp32-4	3205	+	-171	BB_R05=hypothetical_protein
cp32-4	4941	+	-11	BB_R07=hypothetical_protein
cp32-4	5361	+	-46	BB_R08=hypothetical_protein
cp32-4	6093	+	-71	BB_R10=hypothetical_protein
cp32-4	7557	+	-281	BB_R12=hypothetical_protein
cp32-4	8078	+	-204	BB_R13=hypothetical_protein
cp32-4	10088	+	-208	BB_R16=hypothetical_protein
cp32-4	10768	+	-128	BB_R17=hypothetical_protein
cp32-4	11527	+	-337	BB_R18=hypothetical_protein
cp32-4	12228	+	-220	BB_R19=hypothetical_protein
cp32-4	12649	+	-128	BB_R20=hypothetical_protein
cp32-4	14247	+	-30	BB_R22=hypothetical_protein
cp32-4	14923	+	-244	BB_R23=pore-forming_hemolysin
cp32-4	16482	+	-15	BB_R27=BdrH
cp32-4	18778	-	-195	BB_R29=hypothetical_protein
cp32-4	18930	+	-30	BB_R31=hypothetical_protein
cp32-4	20006	+	-61	BB_R32=hypothetical_protein
cp32-4	20446	+	-163	BB_R33=plasmid_partition_protein,_putative
cp32-4	21256	+	-159	BB_R34=hypothetical_protein
cp32-4	25443	-	-8	BB_R38=BppC
cp32-4	25596	+	-409	BB_R41=hypothetical_protein
cp32-4	26512	+	-341	BB_R42=ErpY
cp32-4	27610	+	-66	BB_R43=hypothetical_protein
cp32-4	28342	+	-42	BB_R44=hypothetical_protein
cp32-4	28678	+	-269	BB_R45=phage_terminase_large_subunit
cp32-6	41	+	-25	BB_M01=phage_portal_protein
cp32-6	864	+	-442	BB_M02=hypothetical_protein
cp32-6	2306	+	-271	BB_M04=hypothetical_protein
cp32-6	4564	+	-385	BB_M07=hypothetical_protein
cp32-6	5260	+	-144	BB_M08=hypothetical_protein
cp32-6	5642	+	-133	BB_M09=hypothetical_protein
cp32-6	7494	+	-344	BB_M12=hypothetical_protein
cp32-6	8517	+	-217	BB_M14=hypothetical_protein
cp32-6	10142	+	-133	BB_M16=hypothetical_protein
cp32-6	10652	+	-310	BB_M17=hypothetical_protein
cp32-6	11730	+	-200	BB_M18=hypothetical_protein
cp32-6	12249	+	-265	BB_M19=hypothetical_protein
cp32-6	12755	+	-88	BB_M20=hypothetical_protein
cp32-6	14744	+	-487	BB_M23=holin_protein
cp32-6	16036	+	-67	BB_M26=hypothetical_protein
cp32-6	16849	+	-398	BB_M28=lipoprotein
cp32-6	17449	-	-374	BB_M27=rev_protein
cp32-6	18884	-	-204	BB_M29=hypothetical_protein
cp32-6	19037	+	-32	BB_M30=hypothetical_protein
cp32-6	20071	+	-108	BB_M31=hypothetical_protein
cp32-6	22979	+	-262	BB_M35=BppA
cp32-6	24593	+	-26	BB_M36=BppB
cp32-6	25884	-	-64	BB_M37=BppC
cp32-6	25933	+	-324	BB_M38=ErpK_protein
cp32-6	27472	+	-451	BB_M41=hypothetical_protein
cp32-6	28395	+	-91	BB_M42=phage_terminase_large_subunit
cp32-7	42	+	-23	BB_O01=hypothetical_protein
cp32-7	953	+	-352	BB_O02=hypothetical_protein
cp32-7	1744	+	-266	BB_O03=hypothetical_protein
cp32-7	2351	+	-223	BB_O04=hypothetical_protein
cp32-7	3280	+	-88	BB_O05=hypothetical_protein
cp32-7	4534	+	-401	BB_O07=hypothetical_protein
cp32-7	5253	+	-125	BB_O08=hypothetical_protein
cp32-7	5676	+	-91	BB_O09=hypothetical_protein
cp32-7	7350	+	-480	BB_O12=hypothetical_protein
cp32-7	8249	+	-25	BB_O13=hypothetical_protein
cp32-7	10093	+	-224	BB_O16=hypothetical_protein
cp32-7	10771	+	-191	BB_O17=hypothetical_protein
cp32-7	12297	+	-206	BB_O19=hypothetical_protein
cp32-7	12703	+	-129	BB_O20=hypothetical_protein
cp32-7	15153	+	-69	BB_O23=holin_protein
cp32-7	16032	+	-56	BB_O26=hypothetical_protein
cp32-7	18934	-	-164	BB_O29=hypothetical_protein
cp32-7	19086	+	-31	BB_O30=hypothetical_protein
cp32-7	20120	+	-104	BB_O31=hypothetical_protein
cp32-7	24366	+	-147	BB_O37=protein_BppB
cp32-7	25822	+	-330	BB_O39=protein_ErpL
cp32-7	26071	-	-351	BB_O38=protein_BppC
cp32-7	26857	+	-36	BB_O40=protein_ErpM
cp32-7	28534	-	-417	BB_O41=hypothetical_protein
cp32-7	28734	+	-151	BB_O43=hypothetical_protein
cp32-8	36	+	-30	BB_L01=phage_portal_protein
cp32-8	1228	+	-78	BB_L02=hypothetical_protein
cp32-8	1696	+	-315	BB_L03=hypothetical_protein
cp32-8	2435	+	-140	BB_L04=hypothetical_protein
cp32-8	3601	+	-362	BB_L06=hypothetical_protein
cp32-8	4757	+	-185	BB_L07=hypothetical_protein
cp32-8	7760	+	-68	BB_L12=hypothetical_protein
cp32-8	8609	+	-115	BB_L14=hypothetical_protein
cp32-8	10146	+	-119	BB_L16=hypothetical_protein
cp32-8	10672	+	-280	BB_L17=hypothetical_protein
cp32-8	11798	+	-122	BB_L18=hypothetical_protein
cp32-8	12408	+	-87	BB_L19=hypothetical_protein
cp32-8	12666	+	-158	BB_L20=hypothetical_protein
cp32-8	14318	+	-6	BB_L22=hypothetical_protein
cp32-8	15006	+	-209	BB_L23=holin_protein
cp32-8	16528	+	-17	BB_L27=protein_BdrP
cp32-8	17142	+	-63	BB_L28=lipoprotein
cp32-8	18932	-	-231	BB_L29=hypothetical_protein
cp32-8	19064	+	-27	BB_L30=hypothetical_protein
cp32-8	20141	+	-57	BB_L31=hypothetical_protein
cp32-8	22066	+	-47	BB_L35=protein_BdrO
cp32-8	23035	+	-331	BB_L36=protein_BppA
cp32-8	24263	+	-481	BB_L37=protein_BppB
cp32-8	26018	-	-67	BB_L38=protein_BppC
cp32-8	26821	+	-110	BB_L40=ErpB1_protein
cp32-8	28656	+	-314	BB_L42=hypothetical_protein
cp32-8	29509	+	-24	BB_L43=phage_terminase_large_subunit
cp32-9	42	+	-24	BB_N01=hypothetical_protein
cp32-9	860	+	-449	BB_N02=hypothetical_protein
cp32-9	1726	+	-287	BB_N03=hypothetical_protein
cp32-9	2322	+	-261	BB_N04=hypothetical_protein
cp32-9	4769	+	-189	BB_N07=hypothetical_protein
cp32-9	5391	+	-22	BB_N08=hypothetical_protein
cp32-9	7356	+	-489	BB_N12=hypothetical_protein
cp32-9	8355	+	-387	BB_N14=hypothetical_protein
cp32-9	8893	+	-93	BB_N15=hypothetical_protein
cp32-9	10746	+	-295	BB_N17=hypothetical_protein
cp32-9	12380	+	-213	BB_N19=hypothetical_protein
cp32-9	12760	+	-162	BB_N20=hypothetical_protein
cp32-9	15280	+	-32	BB_N23=holin_protein
cp32-9	16137	+	-47	BB_N26=hypothetical_protein
cp32-9	16627	+	-15	BB_N27=BdrR_protein
cp32-9	19133	+	-31	BB_N30=hypothetical_protein
cp32-9	19852	+	-423	BB_N31=hypothetical_protein
cp32-9	26142	+	-68	BB_N38=protein_ErpP
cp32-9	27952	+	-74	BB_N41=hypothetical_protein
cp32-9	28698	+	-152	BB_N42=hypothetical_protein
cp32-9	29101	+	-198	BB_N43=phage_terminase_large_subunit
lp17	3274	+	-378	BB_D0027=hypothetical_protein
lp17	4649	+	-407	BB_D09=hypothetical_protein
lp17	6466	-	-14	BB_D10=lipoprotein
lp17	8231	+	-36	BB_D14=hypothetical_protein
lp17	10060	-	-80	BB_D15=membrane_protein
lp17	12040	-	-394	BB_D18=hypothetical_protein
lp17	12900	+	-439	BB_D21=hypothetical_protein
lp17	13817	+	-253	BB_D22=hypothetical_protein
lp21	14235	+	-413	BB_U06=plasmid_partition_protein
lp21	15068	+	-281	BB_U07=protein_BBC01
lp21	15594	+	-197	BB_U08=SUA5_subfamily_protein
lp21	16404	+	-199	BB_U10=protein_BBC01
lp21	16555	-	-7	BB_U09=TM2_family_protein
lp25	6796	+	-102	BB_E09=protein_p23
lp25	10714	-	-20	BB_E17=hypothetical_protein
lp25	12250	-	-171	BB_E18=hypothetical_protein
lp25	13878	-	-485	BB_E20=hypothetical_protein
lp25	15007	-	-477	BB_E21=hypothetical_protein
lp25	15944	-	-399	BB_E22=pyrazinamidase/nicotinamidase_PncA
lp28-1	3091	-	-472	BB_F03=RepU
lp28-1	4590	-	-97	BB_F0034=hypothetical_protein
lp28-1	8172	-	-303	BB_F14=hypothetical_protein
lp28-1	8442	+	-330	BB_F17=putative_transmembrane_protein
lp28-1	11147	-	-252	BB_F20=BBF20
lp28-1	13862	-	-69	BB_F24=PF32
lp28-1	15893	-	-442	BB_F26=hypothetical_protein
lp28-1	16849	+	-209	BB_F0039=hypothetical_protein
lp28-1	18301	-	-496	BB_F0040=hypothetical_protein
lp28-1	26808	+	-189	BB_F0041=outer_surface_protein_VlsE1
lp28-2	60	+	-56	BB_G01=hypothetical_protein
lp28-2	11760	-	-269	BB_G12=hypothetical_protein
lp28-2	13150	-	-9	BB_G15=hypothetical_protein
lp28-2	13664	-	-169	BB_G16=hypothetical_protein
lp28-2	14505	-	-164	BB_G17=hypothetical_protein
lp28-2	16731	-	-249	BB_G20=hypothetical_protein
lp28-2	18142	-	-123	BB_G0036=hypothetical_protein
lp28-2	19064	-	-237	BB_G22=hypothetical_protein
lp28-2	23301	-	-268	BB_G26=hypothetical_protein
lp28-2	24345	+	-144	BB_G29=hypothetical_protein
lp28-2	24494	-	-386	BB_G28=hypothetical_protein
lp28-2	25951	+	-29	BB_G30=hypothetical_protein
lp28-2	26292	+	-278	BB_G31=hypothetical_protein
lp28-2	27054	+	-59	BB_G32=replicative_DNA_helicase
lp28-2	28015	+	-16	BB_G33=hypothetical_protein
lp28-3	924	+	-121	BB_H04=hypothetical_protein
lp28-3	1424	+	-74	BB_H05=hypothetical_protein
lp28-3	3087	-	-117	BB_H06=complement_regulator-acquiring_surface_protein
lp28-3	8835	+	-246	BB_H0042=hypothetical_protein
lp28-3	10536	-	-20	BB_H13=protein_RepU
lp28-3	16122	-	-312	BB_H25=hypothetical_protein
lp28-3	16481	+	-38	BB_H26=hypothetical_protein
lp28-3	17224	+	-184	BB_H27=hypothetical_protein
lp28-3	21378	+	-92	BB_H32=antigen_P35
lp28-3	22498	+	-180	BB_H33=adenine_deaminase
lp28-3	26415	-	-44	BB_H37=lipoprotein
lp28-3	27455	-	-10	BB_H40=transposase-like_protein
lp28-4	0	+	-174	BB_I01=hypothetical_protein
lp28-4	2063	+	-473	BB_I06=MTA/SAH_nucleosidase
lp28-4	4990	+	-138	BB_I12=hypothetical_protein
lp28-4	7159	+	-24	BB_I16=repetitive_antigen_A
lp28-4	10785	+	-30	BB_I19=hypothetical_protein
lp28-4	11086	-	-439	BB_I18=hypothetical_protein
lp28-4	11751	+	-173	BB_I20=hypothetical_protein
lp28-4	15343	+	-9	BB_I26=multidrug-efflux_transporter
lp28-4	19207	-	-24	BB_I29=virulence_associated_lipoprotein
lp28-4	22025	-	-463	BB_I34=virulence_associated_lipoprotein
lp28-4	23090	-	-159	BB_I36=antigen_P35
lp28-4	24149	-	-154	BB_I38=surface_antigen
lp28-4	25135	-	-46	BB_I39=surface_antigen
lp28-4	26237	+	-123	BB_I42=outer_membrane_protein
lp36	159	+	-29	BB_K01=lipoprotein
lp36	6073	+	-293	BB_K09=hypothetical_protein
lp36	6305	-	-265	BB_K07=lipoprotein
lp36	8903	-	-44	BB_K13=hypothetical_protein
lp36	9167	+	-206	BB_K15=antigen_P35
lp36	10241	+	-60	BB_K17=adenine_deaminase
lp36	12523	+	-79	BB_K19=lipoprotein
lp36	14448	-	-122	BB_K21=PF-32_protein
lp36	15172	-	-331	BB_K22=hypothetical_protein
lp36	15794	-	-34	BB_K23=hypothetical_protein
lp36	15879	+	-396	BB_K24=PF-49_protein
lp36	16934	+	-446	BB_K54=hypothetical_protein
lp36	20107	+	-282	BB_K32=fibronectin-binding_protein
lp36	23711	+	-356	BB_K0058=hypothetical_protein
lp36	25041	+	-62	BB_K40=hypothetical_protein
lp36	30528	-	-65	BB_K47=hypothetical_protein
lp36	32887	-	-65	BB_K49=hypothetical_protein
lp36	34118	-	-39	BB_K50=immunogenic_protein_P37
lp36	34656	-	-68	BB_K0059=hypothetical_protein
lp36	35745	+	-123	BB_K53=outer_membrane_protein
lp38	4505	+	-71	BB_J08=surface_protein
lp38	8115	-	-150	BB_J11=hypothetical_protein
lp38	9593	-	-438	BB_J13=hypothetical_protein
lp38	11429	-	-324	BB_J16=plasmid_partition_protein
lp38	12597	-	-145	BB_J18=PF-32_protein
lp38	13082	+	-495	BB_J0056=hypothetical_protein
lp38	13469	-	-29	BB_J19=hypothetical_protein
lp38	14859	+	-361	BB_J0058=hypothetical_protein
lp38	16246	+	-274	BB_J23=hypothetical_protein
lp38	17369	+	-19	BB_J24=hypothetical_protein
lp38	17870	+	-344	BB_J25=hypothetical_protein
lp38	19995	+	-6	BB_J27=efflux_ABC_transporter_permease
lp38	21135	+	-88	BB_J28=hypothetical_protein
lp38	21759	+	-284	BB_J29=hypothetical_protein
lp38	23053	+	-313	BB_J31=hypothetical_protein
lp38	26603	-	-196	BB_J34=lipoprotein
lp38	28094	-	-41	BB_J36=lipoprotein
lp38	28822	-	-389	BB_J37=hypothetical_protein
lp38	30816	-	-45	BB_J41=antigen_P35
lp38	30872	+	-348	BB_J43=hypothetical_protein
lp38	32186	+	-312	BB_J45=lipoprotein
lp38	34689	-	-21	BB_J46=hypothetical_protein
lp38	36255	-	-7	BB_J48=hypothetical_protein
lp54	1424	+	-37	BB_A03=outer_membrane_protein
lp54	3116	-	-223	BB_A04=S2_antigen
lp54	4305	-	-49	BB_A05=S1_antigen
lp54	5235	-	-95	BB_A07=ChpAI_protein
lp54	5303	+	-11	BB_A08=hypothetical_protein
lp54	5645	+	-1	BB_A09=hypothetical_protein
lp54	6178	+	-343	BB_A10=hypothetical_protein
lp54	8415	+	-27	BB_A13=hypothetical_protein
lp54	10192	+	-96	BB_A16=outer_surface_protein_B
lp54	12814	+	-181	BB_A19=hypothetical_protein
lp54	15117	+	-253	BB_A23=hypothetical_protein
lp54	16591	-	-15	BB_A24=decorin-binding_protein_A
lp54	17275	-	-16	BB_A25=decorin-binding_protein_B
lp54	18126	+	-2	BB_A30=hypothetical_protein
lp54	20410	+	-308	BB_A32=hypothetical_protein
lp54	23281	-	-8	BB_A34=extracellular_solute-binding_protein,_family_5
lp54	23597	+	-180	BB_A36=lipoprotein
lp54	25449	+	-19	BB_A38=phage_portal_protein
lp54	27170	+	-220	BB_A40=hypothetical_protein
lp54	31473	+	-307	BB_A47=hypothetical_protein
lp54	32240	+	-21	BB_A48=hypothetical_protein
lp54	32665	+	-77	BB_A49=hypothetical_protein
lp54	34212	+	-173	BB_A51=hypothetical_protein
lp54	35590	+	-364	BB_A53=Bbs27_protein
lp54	39404	+	-226	BB_A58=hypothetical_protein
lp54	39435	-	-30	BB_A57=P45-13
lp54	40142	-	-30	BB_A59=hypothetical_protein
lp54	41067	-	-22	BB_A60=surface_lipoprotein_P27
lp54	42118	-	-99	BB_A61=hypothetical_protein
lp54	42243	+	-24	BB_A62=6.6_kDa_lipoprotein
lp54	44019	-	-487	BB_A64=P35_antigen
lp54	44833	-	-300	BB_A65=lipoprotein
lp54	46402	-	-455	BB_A66=outer_surface_protein
lp54	47282	-	-54	BB_A68=complement_regulator-acquiring_surface_protein_1
lp54	48311	-	-44	BB_A69=putative_surface_protein
lp54	50328	-	-251	BB_A0078=lipoprotein
lp54	51301	+	-405	BB_A74=outer_membrane_porin_OMS28
lp54	52232	+	-474	BB_A76=FAD-dependent_thymidylate_synthase
lp56	733	+	-123	BB_Q03=outer_membrane_protein
lp56	2717	+	-27	BB_Q05=antigen,_P35
lp56	3542	+	-81	BB_Q06=membrane_protein
lp56	5276	-	-290	BB_Q07=plasmid_partition_protein
lp56	5856	-	-26	BB_Q08=PF-32_protein
lp56	6596	+	-240	BB_Q12=hypothetical_protein
lp56	6639	-	-300	BB_Q09=hypothetical_protein
lp56	8738	+	-129	BB_Q15=hypothetical_protein
lp56	9463	+	-161	BB_Q17=hypothetical_protein
lp56	10970	+	-327	BB_Q19=hypothetical_protein
lp56	11717	+	-24	BB_Q20=hypothetical_protein
lp56	12049	+	-144	BB_Q21=hypothetical_protein
lp56	13315	+	-440	BB_Q23=hypothetical_protein
lp56	15009	+	-401	BB_Q25=hypothetical_protein
lp56	15778	+	-216	BB_Q26=hypothetical_protein
lp56	16220	+	-103	BB_Q27=hypothetical_protein
lp56	17063	+	-145	BB_Q28=hypothetical_protein
lp56	17804	+	-19	BB_Q29=hypothetical_protein
lp56	18479	+	-234	BB_Q30=holin_protein
lp56	19470	+	-115	BB_Q33=hypothetical_protein
lp56	20028	+	-15	BB_Q34=protein_BdrW_protein
lp56	20585	+	-259	BB_Q35=protein_MlpJ
lp56	22685	-	-206	BB_Q37=hypothetical_protein
lp56	22838	+	-31	BB_Q38=hypothetical_protein
lp56	27968	+	-331	BB_Q44=protein_BppB
lp56	29572	-	-66	BB_Q45=protein_BppC
lp56	29888	+	-49	BB_Q47=protein_ErpX
lp56	30818	+	-350	BB_Q48=hypothetical_protein
lp56	31865	+	-27	BB_Q49=hypothetical_protein
lp56	32440	+	-15	BB_Q50=phage_terminase_large_subunit
lp56	35037	+	-78	BB_Q52=hypothetical_protein
lp56	35785	+	-34	BB_Q53=hypothetical_protein
lp56	36196	+	-193	BB_Q54=hypothetical_protein
lp56	39234	+	-297	BB_Q62=hypothetical_protein
lp56	43700	-	-4	BB_Q67=adenine_specific_DNA_methyltransferase
lp56	49818	+	-470	BB_Q0091=hypothetical_protein
