# Supplementary material for: RNA-Seq of Borrelia burgdorferi in Multiple Phases of Growth Reveals Insights into the Dynamics of Gene Expression, Transcriptome Architecture, and Noncoding RNAs
Source: PLoS One. 2016 Oct 5;11(10):e0164165. doi: 10.1371/journal.pone.0164165 (PMC5051733; doi:10.1371/journal.pone.0164165)
Supplement: S8 Table — The full list of predicted intrinsic terminators. Included is are the genetic element, start location, strand, length, program predicted (T: TransTerm, R: RNAMotif, F: FindTerm, B: RNAMotif and TransTerm, X: RNAMotif and FindTerm, Z: RNAMotif, FindTerm, and TransTerm), score as described in materials and methods, and relative location compared to nearby genes. (XLSX) [file pone.0164165.s009.xlsx]

## Sheet: Terminators
Bioinformatically identified intrinsic terminators
Genetic Element	Start Location	Strand	Length	Program Predicted	Score	Relative Location
Chromosome	18193	-	40	T	|T90	5'
Chromosome	60406	-	36	R	|R-10.80	5'
Chromosome	80830	+	34	T	|T100	3'
Chromosome	82961	+	22	T	|T90	3'
Chromosome	82961	-	22	T	|T93	3'
Chromosome	101510	-	28	B	|T100|R-10.20	3'
Chromosome	147616	-	31	T	|T100	3'
Chromosome	174407	-	19	T	|T91	Internal
Chromosome	250131	+	24	B	|T93|R-9.40	3'
Chromosome	318984	-	25	T	|T100	5'
Chromosome	329204	+	27	B	|T100|R-9.50	Intergenic
Chromosome	346385	+	20	T	|T90	3'
Chromosome	373548	-	31	T	|T100	3'
Chromosome	374673	+	33	X	|F-14.1|F-14.1|R-12.30	Internal
Chromosome	375954	+	19	T	|T91	3'
Chromosome	375958	-	27	T	|T100	3'
Chromosome	395347	-	28	T	|T89	Intergenic
Chromosome	396600	-	24	T	|T100	3'
Chromosome	401007	+	31	R	|R-9.20	Intergenic
Chromosome	418385	-	29	T	|T100	3'
Chromosome	438133	-	22	T	|T90	5'
Chromosome	441378	-	22	T	|T90	5'
Chromosome	442676	-	39	T	|T95	3'
Chromosome	443427	-	30	T	|T95	Intergenic
Chromosome	443570	-	38	T	|T100	Intergenic
Chromosome	450538	-	39	R	|R-10.30	Internal AS
Chromosome	450929	+	30	T	|T95	3'
Chromosome	452017	-	27	T	|T100	3'
Chromosome	465177	+	22	T	|T90	3'
Chromosome	467880	+	35	R	|R-10.30	Internal AS
Chromosome	474740	+	38	R	|R-9.50	5'
Chromosome	492515	+	45	T	|T95	5'
Chromosome	526296	+	44	T	|T93	5'
Chromosome	526427	+	34	R	|R-11.40	5'
Chromosome	547443	+	42	T	|T100	3'
Chromosome	552277	+	37	R	|R-9.10	Intergenic
Chromosome	552301	+	32	T	|T100	Intergenic
Chromosome	571876	-	26	B	|T100|R-11.00	3'
Chromosome	571876	+	26	T	|T95	3'
Chromosome	571889	+	52	T	|T100	3'
Chromosome	614014	+	35	T	|T100	3'
Chromosome	614014	-	35	T	|T100	3'
Chromosome	627083	+	23	B	|T100|R-10.80	3'
Chromosome	627085	-	26	Z	|F-13.2|T100|R-11.60|T100|R-11.60|F-13.2	3'
Chromosome	636072	+	31	T	|T100	Intergenic
Chromosome	642464	-	23	T	|T95	3'
Chromosome	642464	+	23	T	|T100	3'
Chromosome	656159	+	34	T	|T100	Internal
Chromosome	659662	+	37	T	|T100	3'
Chromosome	662592	+	31	T	|T100	3'
Chromosome	676381	+	32	T	|T93	3'
Chromosome	677871	+	37	T	|T100	3'
Chromosome	677871	-	37	T	|T100	3'
Chromosome	685007	+	40	T	|T100	3'
Chromosome	690167	+	37	T	|T100	5'
Chromosome	698379	+	27	T	|T100	3'
Chromosome	699222	+	29	F	|F-13.5	Internal AS
Chromosome	717948	+	33	R	|R-9.40	Internal AS
Chromosome	726570	+	16	T	|T91	5'
Chromosome	726722	+	26	T	|T100	Internal
Chromosome	745262	+	44	T	|T91	5'
Chromosome	789031	+	27	T	|T100	3'
Chromosome	829116	+	29	T	|T95	3'
Chromosome	855659	+	30	T	|T100	Internal
Chromosome	856869	+	40	T	|T100	Internal
Chromosome	868783	-	33	R	|R-10.90	3'
Chromosome	897051	-	45	T	|T100	5'
cp26	2425	-	25	T	|T100	3'
cp26	10071	+	44	T	|T100	3'
cp26	10078	+	58	T	|T100	3'
cp26	10808	+	23	T	|T93	Intergenic
cp26	13689	+	28	T	|T95	Intergenic
cp26	13693	-	36	T	|T100	Intergenic
cp26	17625	+	35	T	|T95	3'
cp32-1	11976	-	37	R	|R-10.40	3'
cp32-1	16546	-	41	T	|T91	3'
cp32-1	16546	+	41	T	|T89	5'
cp32-1	17704	-	22	T	|T100	3'
cp32-1	17704	+	22	B	|T100|R-9.10	3' Antisense
cp32-1	23141	+	47	T	|T100	5'
cp32-1	27996	+	36	T	|T100	Intergenic
cp32-3	11976	-	37	R	|R-10.40	5' Antisense
cp32-3	18276	+	22	B	|T91|R-9.60	3'
cp32-3	23322	+	47	T	|T93	Intergenic
cp32-3	23600	+	57	T	|T89	5'
cp32-3	28045	+	32	T	|T100	Intergenic
cp32-4	11920	-	37	R	|R-10.40	5' Antisense
cp32-4	22452	+	47	T	|T90	3'
cp32-4	22747	+	59	T	|T95	5'
cp32-6	11986	-	37	R	|R-10.40	5' Antisense
cp32-6	16561	-	41	T	|T100	3'
cp32-6	17722	+	22	B	|T95|R-9.60	3'
cp32-6	23154	+	53	T	|T93	5'
cp32-6	27051	+	33	R	|R-10.10	3' Antisense
cp32-6	27076	-	36	B	|T100|T100|T100|R-9.70	3'
cp32-6	27076	+	36	T	|T100	3'
cp32-7	17691	+	22	T	|T100	3'
cp32-7	21524	-	35	R	|R-11.10	3' Antisense
cp32-8	11976	-	37	R	|R-10.40	5' Antisense
cp32-8	17677	+	22	B	|T95|R-9.60	3'
cp32-8	22703	+	34	T	|T93	3'
cp32-8	22973	+	43	T	|T100	Intergenic
cp32-8	23120	+	47	T	|T100	Intergenic
cp32-8	28131	+	36	T	|T100	3'
cp32-9	12065	-	37	R	|R-10.40	5' Antisense
cp32-9	18918	+	47	T	|T93	Intergenic
cp32-9	22815	+	47	T	|T95	3'
cp32-9	27906	+	37	T	|T100	3'
lp17	1820	+	30	T	|T93	3'
lp17	1828	+	46	T	|T88	3'
lp17	2893	+	46	T	|T89	5'
lp17	4289	-	23	T	|T89	Intergenic
lp17	15920	+	60	T	|T100	Internal AS
lp21	1296	-	50	T	|T100	Intergenic
lp21	16221	+	26	T	|T91	3' Antisense
lp21	16230	+	44	T	|T100	3' Antisense
lp21	16231	-	46	T	|T100	3'
lp25	2308	+	28	R	|R-9.20	Internal
lp25	4262	-	29	T	|T100	3' Antisense
lp25	8042	-	42	T	|T100	Intergenic
lp25	14992	-	22	T	|T90	3'
lp25	18583	+	36	T	|T100	Intergenic
lp25	21876	+	41	B	|T95|T100|R-10.30	3' Antisense
lp25	21912	-	29	T	|T100	3'
lp25	21912	+	29	T	|T100	3' Antisense
lp28-1	5051	+	50	T	|T95	3'
lp28-1	5863	-	17	T	|T100	3'
lp28-1	12235	-	60	T	|T100	3'
lp28-2	2127	-	36	T	|T88	5' Antisense
lp28-2	2130	+	42	T	|T93	5'
lp28-2	6713	+	20	T	|T100	3'
lp28-2	7374	-	29	T	|T100	3'
lp28-2	7374	+	29	T	|T90	3'
lp28-2	27059	+	33	R	|R-9.90	3'
lp28-3	7820	-	49	T	|T100	5'
lp28-3	8250	-	26	T	|T100	Internal AS
lp28-3	9507	-	26	R	|R-9.50	Intergenic
lp28-3	11471	-	34	F	|F-14.2	Intergenic
lp28-3	19697	+	36	T	|T100	Intergenic
lp28-3	24459	-	37	T	|T100	Intergenic
lp28-3	25391	-	28	B	|T100|T95|R-10.30	3'
lp28-4	1414	-	51	T	|T100	Intergenic
lp28-4	1573	+	35	T	|T100	5'
lp28-4	1573	-	35	T	|T88	5' Antisense
lp28-4	1579	+	47	T	|T100	5'
lp28-4	3361	+	34	T	|T100	3'
lp28-4	3361	-	34	T	|T100	3' Antisense
lp28-4	6892	-	37	R	|R-10.60	3' Antisense
lp28-4	7122	+	48	T	|T100	5'
lp28-4	10568	-	55	T	|T100	3'
lp28-4	13241	+	21	T	|T88	3'
lp28-4	16687	+	39	T	|T100	3'
lp28-4	20741	+	32	T	|T100	3' Antisense
lp28-4	24085	-	39	T	|T100	3'
lp28-4	24180	-	23	T	|T93	5'
lp36	11104	+	34	F	|F-13.1	Internal
lp36	13271	+	30	R	|R-11.40	3' Antisense
lp36	13288	-	30	R	|R-12.20	3'
lp36	17353	+	26	T	|T100	5'
lp36	17815	+	57	T	|T100	5'
lp36	23749	-	31	T	|T91	5'
lp36	24698	+	24	T	|T93	3'
lp36	24785	+	26	T	|T90	3'
lp36	25791	-	50	T	|T91	3'
lp36	34370	+	26	T	|T91	3' Antisense
lp54	1167	+	47	T	|T100	3'
lp54	1943	+	35	R	|R-9.20	3'
lp54	1973	+	44	T	|T100	3'
lp54	9211	+	21	T	|T100	3'
lp54	11238	+	31	T	|T95	3'
lp54	14964	+	57	T	|T100	3'
lp54	15880	+	35	R	|R-9.40	3'
lp54	15897	-	38	R	|R-9.60	3'
lp54	15902	+	29	T	|T100	3'
lp54	21595	+	27	T	|T100	3'
lp54	21605	-	47	T	|T100	3'
lp54	21606	+	49	T	|T100	3'
lp54	24397	+	29	T	|T100	3'
lp54	25094	-	34	R	|R-10.20	3'
lp54	25094	+	27	B	|T89|R-10.90	3' Antisense
lp54	42536	-	34	X	|F-15.2|R-9.70	3'
lp54	43598	-	21	T	|T100	3'
lp54	44590	-	24	T	|T89	3'
lp54	46365	-	23	T	|T91	3'
lp54	48375	-	23	T	|T100	5'
lp54	49326	-	23	T	|T91	Intergenic
lp56	658	+	41	T	|T100	Intergenic
lp56	15466	-	37	R	|R-10.40	5'
lp56	21521	+	22	B	|T95|R-9.10	3'
lp56	25293	-	31	R	|R-9.70	3' Antisense
lp56	25294	+	25	T	|T91	3'
lp56	26565	+	47	T	|T100	Intergenic
lp56	31052	+	37	T	|T100	3'
lp56	37706	+	29	T	|T100	3'
lp56	37706	-	29	T	|T100	3' Antisense
lp56	44259	-	31	T	|T100	Internal
lp56	45722	+	33	T	|T100	3' Antisense
lp56	45748	+	33	T	|T100	3' Antisense
lp56	47723	+	37	R	|R-10.40	3' Antisense
lp56	47747	+	31	T	|T100	3' Antisense
lp56	51144	-	30	T	|T100	3'
