# Supplementary material for: RNA-Seq of Borrelia burgdorferi in Multiple Phases of Growth Reveals Insights into the Dynamics of Gene Expression, Transcriptome Architecture, and Noncoding RNAs
Source: PLoS One. 2016 Oct 5;11(10):e0164165. doi: 10.1371/journal.pone.0164165 (PMC5051733; doi:10.1371/journal.pone.0164165)
Supplement: S9 Table — Non-coding RNAs were identified as described in the materials and methods. Included are the genetic element, start position, end position, strand, relative location (I: Intergenic, A: Antisense, P: Pseudogene), length, associated genes, and those genes functions. Orders of numeric position and annotations are given according to order of the (+) strand. Note that Position 1 and Position 2 reflect start and stop sites differently depending on strand. For ncRNAs located on the (+) strand position 1 is the start and position 2 is the stop. For entries located on the (-) strand, position 1 is the end site and position 2 is the start site. Commas between associated genes and functional annotations indicate that the ncRNA overlaps both contiguously and “/” between them indicate that it is located intergenically between the two genes. (XLSX) [file pone.0164165.s010.xlsx]

## Sheet: ncPTU
Genetic Element	Start Position	End Position	Strand	Relative Location	Length	Flanking Genes	Flanking genes/Annotations
Chromosome	3138	3343	-	PI	205	(BB_0003,BB_0003/BB_0004)	(-_-,-/phosphoglucomutase_-[-]/-[+])
Chromosome	4958	5220	-	AI	262	(BB_0004,BB_0004/BB_0005)	(phosphoglucomutase_-,phosphoglucomutase/tryptophan--tRNA_ligase_-[+]/trpS[-])
Chromosome	6195	6515	+	AA	320	(BB_0005,BB_0006)	(tryptophan--tRNA_ligase_trpS,membrane_protein_-)
Chromosome	7248	7531	+	AIA	283	(BB_0006,BB_0006/BB_0007,BB_0007)	(membrane_protein_-,membrane_protein/hypothetical_protein_-[-]/-[-],hypothetical_protein_-)
Chromosome	10770	11082	-	A	312	(BB_0011)	(hypothetical_protein_-)
Chromosome	12221	12447	-	A	226	(BB_0013)	(hypothetical_protein_truA)
Chromosome	13593	13767	-	A	174	(BB_0014)	(primosomal_protein_N_priA)
Chromosome	45459	45739	-	A	280	(BB_0046)	(ribonuclease_HII_rnhB)
Chromosome	46621	46688	-	I	67	(BB_t25/BB_0050)	(-/hypothetical_protein_-[+]/-[+])
Chromosome	46686	47049	-	I	328	ssrA	tmRNA
Chromosome	65600	65790	-	AIA	190	(BB_0070,BB_0070/BB_0071,BB_0071)	(hypothetical_protein_-,hypothetical_protein/membrane_protein_-[+]/-[+],membrane_protein_-)
Chromosome	68049	68243	-	A	194	(BB_0072)	(membrane_protein_-)
Chromosome	73802	74090	-	A	288	(BB_0077)	(hypothetical_protein_ftsY)
Chromosome	80390	80539	-	A	149	(BB_0084)	(cysteine_desulfurase_-)
Chromosome	120029	120216	+	A	187	(BB_0123)	(30S_ribosomal_protein_S2_rpsB)
Chromosome	120217	120446	+	A	229	(BB_0123)	(30S_ribosomal_protein_S2_rpsB)
Chromosome	124199	124455	+	A	256	(BB_0128)	(cytidylate_kinase_cmk)
Chromosome	141334	141680	+	p	346	(BB_0140)	(-_-)
Chromosome	141689	141950	+	p	261	(BB_0140)	(-_-)
Chromosome	151461	151753	-	A	292	(BB_0151)	(N-acetylglucosamine-6-phosphate_deacetylase_nagA)
Chromosome	170239	170515	-	A	276	(BB_0167)	(outer_membrane_protein_-)
Chromosome	177495	177787	+	A	292	(BB_0175)	(hypothetical_protein_-)
Chromosome	182989	183252	-	A	263	(BB_0180)	(flagellar_protein_FlbF_-)
Chromosome	184976	185175	-	A	199	(BB_0181)	(flagellar_hook-associated_protein_FlgK_flgK)
Chromosome	185214	185535	-	AA	321	(BB_0181,BB_0182)	(flagellar_hook-associated_protein_FlgK_flgK,flagellar_hook-associated_protein_FlgL_flgL)
Chromosome	188410	188590	+	AI	180	(BB_0187,BB_0187/BB_0188)	(hypothetical_protein_-,hypothetical_protein/50S_ribosomal_protein_L20_-[-]/rplT[-])
Chromosome	188516	188703	-	I	187	ssrS	6S RNA
Chromosome	191997	192165	+	A	168	(BB_0194)	(TatD_family_hydrolase_-)
Chromosome	194536	194807	-	A	271	(BB_0196)	(peptide_chain_release_factor_1_prfA)
Chromosome	196949	197248	-	A	299	(BB_0198)	(guanosine-3_,5_-bis(diphosphate)_3_-pyrophosphohydrolase_-)
Chromosome	197645	197876	-	AA	231	(BB_0198,BB_0199)	(guanosine-3_,5_-bis(diphosphate)_3_-pyrophosphohydrolase_-,hypothetical_protein_-)
Chromosome	204521	204670	-	A	149	(BB_0203)	(protein_HflK_hflK)
Chromosome	204756	205105	-	AI	349	(BB_0203,BB_0203/BB_0204)	(protein_HflK_hflK,protein_HflK/protein_HflC_hflK[+]/hflC[+])
Chromosome	207622	207750	-	A	128	(BB_0205)	(hypothetical_protein_-)
Chromosome	209719	209942	-	A	223	(BB_0208)	(hypothetical_protein_galU)
Chromosome	214966	215257	-	A	291	(BB_0210)	(hypothetical_protein_-)
Chromosome	216412	216605	-	A	193	(BB_0211)	(DNA_mismatch_repair_protein_-)
Chromosome	221798	222147	-	A	349	(BB_0217)	(phosphate_ABC_transporter_permease_PstA_pstA)
Chromosome	227226	227555	+	A	329	(BB_0221)	(flagellar_motor_switch_protein_-)
Chromosome	230783	231006	+	A	223	(BB_0226)	(serine--tRNA_ligase_serS)
Chromosome	233386	233669	-	A	283	(BB_0228)	(hypothetical_protein_-)
Chromosome	245893	246071	-	A	178	(BB_0240)	(glycerol_uptake_facilitator_-)
Chromosome	250385	250588	+	A	203	(BB_0244)	(hypothetical_protein_-)
Chromosome	253173	253408	-	A	235	(BB_0248)	(oligoendopeptidase_F_pepF)
Chromosome	255770	255850	-	A	80	(BB_0250)	(inner_membrane_protein_-)
Chromosome	255889	256097	-	A	208	(BB_0250)	(inner_membrane_protein_-)
Chromosome	256196	256297	-	AI	101	(BB_0250,BB_0250/BB_0251)	(inner_membrane_protein_-,inner_membrane_protein/leucine--tRNA_ligase_-[+]/leuS[+])
Chromosome	267323	267566	+	A	243	(BB_0257)	(DNA_translocase_FtsK_-)
Chromosome	270114	270374	+	A	260	(BB_0258)	(undecaprenyl-diphosphatase_-)
Chromosome	282439	282700	+	AIA	261	(BB_0269,BB_0269/BB_0270,BB_0270)	(ATP-binding_protein_-,ATP-binding_protein/flagellar_biosynthesis_regulator_FlhF_-[-]/-[-],flagellar_biosynthesis_regulator_FlhF_-)
Chromosome	297224	297529	+	AA	305	(BB_0287,BB_0288)	(flagellar_protein_FlbA_-,flagellum-specific_ATP_synthase_FliI_fliI)
Chromosome	299202	299426	+	A	224	(BB_0289)	(flagellar_assembly_protein_FliH_fliH)
Chromosome	324866	325152	+	A	286	(BB_0318)	(ABC_transporter_ATP-binding_protein_-)
Chromosome	340422	340650	-	A	228	(BB_0332)	(peptide_ABC_transporter_permease_-)
Chromosome	343370	343557	-	A	187	(BB_0335)	(peptide_ABC_transporter_ATP-binding_protein_-)
Chromosome	355816	356079	-	A	263	(BB_0347)	(fibronectin/fibrinogen-binding_protein_-)
Chromosome	356096	356234	-	A	138	(BB_0347)	(fibronectin/fibrinogen-binding_protein_-)
Chromosome	367322	367588	+	A	266	(BB_0359)	(peptidase_S41_-)
Chromosome	369356	369471	-	A	115	(BB_0361)	(ATP-binding_protein_-)
Chromosome	369531	369724	-	A	193	(BB_0361)	(ATP-binding_protein_-)
Chromosome	384357	384598	-	A	241	(BB_0374)	(hypothetical_protein_-)
Chromosome	388221	388453	+	A	232	(BB_0378)	(hypothetical_protein_-)
Chromosome	390486	390673	+	A	187	(BB_0381)	(hypothetical_protein_-)
Chromosome	406812	407029	+	AA	217	(BB_0392,BB_0393)	(50S_ribosomal_protein_L1_rplA,50S_ribosomal_protein_L11_rplK)
Chromosome	410470	410691	+	I	221	(BB_0398/BB_0399)	(lipoprotein/hypothetical_protein_-[-]/-[+])
Chromosome	416715	416960	-	A	245	(BB_0404)	(hypothetical_protein_-)
Chromosome	422883	423198	-	pA	315	(BB_0411,BB_0412)	(-_-,membrane_protein_-)
Chromosome	457756	458089	-	AI	333	(BB_0437,BB_0437/BB_0438)	(chromosomal_replication_initiation_protein_dnaA,chromosomal_replication_initiation_protein/DNA_polymerase_III_subunit_beta_dnaA[+]/dnaN[+])
Chromosome	458090	458187	-	I	97	(BB_0437/BB_0438)	(chromosomal_replication_initiation_protein/DNA_polymerase_III_subunit_beta_dnaA[+]/dnaN[+])
Chromosome	466326	466588	+	A	262	(BB_0446)	(aspartate--tRNA_ligase_aspS)
Chromosome	470513	470715	+	A	202	(BB_0450)	(RNA_polymerase_sigma-54_factor_rpoN)
Chromosome	473513	473700	+	A	187	(BB_0454)	(lipopolysaccharide_biosynthesis-like_protein_-)
Chromosome	482310	482471	+	I	161	(BB_t06/BB_0461)	(-/DNA_polymerase_III_subunits_gamma_and_tau_tRNA-Ser-3[+]/-[+])
Chromosome	482311	482410	+	I	99	srp	Signal recognition particle
Chromosome	483157	483283	-	A	126	(BB_0461)	(DNA_polymerase_III_subunits_gamma_and_tau_-)
Chromosome	486699	486997	-	AA	298	(BB_0465,BB_0466)	(hypothetical_protein_-,ABC_transporter_ATP-binding_protein_-)
Chromosome	505982	506228	-	A	246	(BB_0498)	(protein_translocase_subunit_SecY_-)
Chromosome	507282	507483	-	AIA	201	(BB_0500,BB_0500/BB_0501,BB_0501)	(30S_ribosomal_protein_S13_rpsM,30S_ribosomal_protein_S13/30S_ribosomal_protein_S11_rpsM[+]/rpsK[+],30S_ribosomal_protein_S11_rpsK)
Chromosome	514725	514976	-	A	251	(BB_0509)	(hypothetical_protein_engA)
Chromosome	532104	532282	-	p	178	(BB_0522)	(-_-)
Chromosome	551908	552308	+	I	401	bsrW	bsrW
Chromosome	564460	564719	+	A	259	(BB_0553)	(hypothetical_protein_-)
Chromosome	568895	569212	-	AI	317	(BB_0556,BB_0556/BB_0557)	(hypothetical_protein_-,hypothetical_protein/phosphocarrier_protein_HPr_-[+]/-[+])
Chromosome	596657	596815	-	A	158	(BB_0581)	(ATP-dependent_DNA_helicase_RecG_recG)
Chromosome	600533	600717	-	A	184	(BB_0583)	(integral_membrane_protein_-)
Chromosome	607274	607419	-	A	145	(BB_0588)	(MTA/SAH_nucleosidase_-)
Chromosome	607443	607706	-	A	263	(BB_0588)	(MTA/SAH_nucleosidase_-)
Chromosome	631847	631985	-	A	138	(BB_0605)	(serine-type_D-Ala-D-Ala_carboxypeptidase_-)
Chromosome	633675	633894	-	A	219	(BB_0607)	(ATP-dependent_DNA_helicase_pcrA)
Chromosome	634228	634508	-	AI	280	(BB_0607,BB_0607/BB_0608)	(ATP-dependent_DNA_helicase_pcrA,ATP-dependent_DNA_helicase/aminoacyl-histidine_dipeptidase_pcrA[+]/-[+])
Chromosome	638554	638848	-	AIA	294	(BB_0611,BB_0611/BB_0612,BB_0612)	(ATP-dependent_Clp_protease_proteolytic_subunit_clpP,ATP-dependent_Clp_protease_proteolytic_subunit/ATP-dependent_protease_ATP-binding_subunit_ClpX_clpP[+]/clpX[+],ATP-dependent_protease_ATP-binding_subunit_ClpX_clpX)
Chromosome	639730	640018	-	AA	288	(BB_0612,BB_0613)	(ATP-dependent_protease_ATP-binding_subunit_ClpX_clpX,ATP-dependent_protease_La_lon)
Chromosome	640045	640384	-	A	339	(BB_0613)	(ATP-dependent_protease_La_lon)
Chromosome	642343	642433	-	A	90	(BB_0614)	(hypothetical_protein_-)
Chromosome	644836	644890	-	A	54	(BB_0617)	(hypothetical_protein_-)
Chromosome	650007	650319	+	A	312	(BB_0622)	(acetate_kinase_ackA)
Chromosome	650660	650847	+	A	187	(BB_0623)	(transcription-repair_coupling_factor_mfd)
Chromosome	662384	662550	-	AI	166	(BB_0630,BB_0630/BB_0631)	(1-phosphofructokinase_pfkB,1-phosphofructokinase/hypothetical_protein_pfkB[+]/-[-])
Chromosome	666067	666279	+	A	212	(BB_0633)	(exodeoxyribonuclease_V_subunit_beta_recB)
Chromosome	668772	669065	+	p	293	(BB_0634)	(-_recC)
Chromosome	688561	688679	-	A	118	(BB_0649)	(chaperonin_GroEL_groL)
Chromosome	688729	688888	-	A	159	(BB_0649)	(chaperonin_GroEL_groL)
Chromosome	690193	690481	-	A	288	(BB_0650)	(hypothetical_protein_-)
Chromosome	696333	696589	-	A	256	(BB_0656)	(oxygen-independent_coproporphyrinogen_III_oxidase_-)
Chromosome	700413	700621	+	A	208	(BB_0660)	(GTPase_Era_era)
Chromosome	700661	700847	+	A	186	(BB_0660)	(GTPase_Era_era)
Chromosome	702007	702116	-	A	109	(BB_0663)	(hypothetical_protein_-)
Chromosome	719746	719903	-	A	157	(BB_0680)	(methyl-accepting_chemotaxis_protein_-)
Chromosome	730109	730199	-	A	90	(BB_0688)	(mevalonate_kinase_mvk)
Chromosome	737294	737634	-	A	340	(BB_0697)	(ribosome_maturation_factor_RimM_rimM)
Chromosome	745726	745823	-	A	97	(BB_0709)	(hypothetical_protein_-)
Chromosome	750817	751164	+	I	347	(BB_0713/BB_0714)	(hypothetical_protein/hypothetical_protein_-[+]/-[+])
Chromosome	750818	751164	+	I	346	rnpB	RNaseP_bact_a
Chromosome	751060	751257	-	IA	197	(BB_0713/BB_0714,BB_0714)	(hypothetical_protein/hypothetical_protein_-[+]/-[+],hypothetical_protein_-)
Chromosome	758380	758598	-	A	218	(BB_0720)	(threonine--tRNA_ligase_thrS)
Chromosome	768395	768595	+	A	200	(BB_0729)	(dicarboxylate/amino_acid:cation_symporter_-)
Chromosome	791352	791701	+	A	349	(BB_0747)	(oligopeptide_ABC_transporter_permease_-)
Chromosome	807263	807441	+	A	178	(BB_0765)	(hypothetical_protein_-)
Chromosome	810040	810389	+	A	349	(BB_0768)	(pyridoxal_kinase_-)
Chromosome	812086	812343	+	A	257	(BB_0770)	(divergent_polysaccharide_deacetylase_superfamily_protein_-)
Chromosome	814113	814435	+	A	322	(BB_0772)	(flagellar_basal_body_P-ring_protein_-)
Chromosome	819269	819400	-	A	131	(BB_0780)	(50S_ribosomal_protein_L27_rpmA)
Chromosome	831811	831882	-	A	71	(BB_0794)	(hypothetical_protein_-)
Chromosome	831883	832089	-	A	206	(BB_0794)	(hypothetical_protein_-)
Chromosome	836043	836345	-	AIA	302	(BB_0794,BB_0794/BB_0795,BB_0795)	(hypothetical_protein_-,hypothetical_protein/outer_membrane_protein_-[+]/-[+],outer_membrane_protein_-)
Chromosome	839756	840096	-	A	340	(BB_0797)	(DNA_mismatch_repair_protein_MutS_mutS)
Chromosome	841129	841360	-	A	231	(BB_0797)	(DNA_mismatch_repair_protein_MutS_mutS)
Chromosome	844393	844581	-	AA	188	(BB_0800,BB_0801)	(transcription_termination/antitermination_protein_NusA_-,translation_initiation_factor_IF-2_-)
Chromosome	855692	855935	-	A	243	(BB_0809)	(queuine_tRNA-ribosyltransferase_tgt)
Chromosome	881440	881713	+	A	273	(BB_0833)	(isoleucine--tRNA_ligase_ileS)
Chromosome	885663	885968	+	A	305	(BB_0834)	(ATP-dependent_Clp_protease_subunit_C_-)
Chromosome	905118	905387	+	pI	269	(BB_0845a,BB_0845a/BB_0845b)	(-_-,-/-_-[-]/-[+])
cp26	856	1050	+	A	194	(BB_B03)	(telomere_resolvase_ResT_-)
cp26	1972	2272	+	AI	300	(BB_B03,BB_B03/BB_B04)	(telomere_resolvase_ResT_-,telomere_resolvase_ResT/chitibiose_transporter_protein_ChbC_-[-]/-[-])
cp26	2273	2436	+	I	163	(BB_B03/BB_B04)	(telomere_resolvase_ResT/chitibiose_transporter_protein_ChbC_-[-]/-[-])
cp26	7474	7782	-	AI	308	(BB_B09,BB_B09/BB_B10)	(lipoprotein_-,lipoprotein/hypothetical_protein_-[+]/-[+])
cp26	10733	10815	+	I	82	(BB_B13/BB_B14)	(plasmid_partition_protein/hypothetical_protein_-[+]/-[-])
cp26	19419	19748	+	IA	329	(BB_B22/BB_B23,BB_B23)	(guanine/xanthine_permease/guanine/xanthine_permease_-[-]/-[-],guanine/xanthine_permease_-)
cp26	19749	19819	+	A	70	(BB_B23)	(guanine/xanthine_permease_-)
cp26	19820	20014	+	A	194	(BB_B23)	(guanine/xanthine_permease_-)
cp26	20689	20829	+	AI	140	(BB_B23,BB_B23/BB_B24)	(guanine/xanthine_permease_-,guanine/xanthine_permease/hypothetical_protein_-[-]/-[-])
cp26	22625	22781	+	A	156	(BB_B27)	(lipoprotein_-)
cp32-1	49	327	-	IA	278	(ORIG/BB_P01,BB_P01)	(---/phage_portal_protein_---[|]/-[+],phage_portal_protein_-)
cp32-1	1250	1340	-	AIA	90	(BB_P01,BB_P01/BB_P02,BB_P02)	(phage_portal_protein_-,phage_portal_protein/hypothetical_protein_-[+]/-[+],hypothetical_protein_-)
cp32-1	1341	1590	-	A	249	(BB_P02)	(hypothetical_protein_-)
cp32-1	11284	11597	-	A	313	(BB_P17)	(hypothetical_protein_-)
cp32-1	13522	13823	-	AIA	301	(BB_P20,BB_P20/BB_P21,BB_P21)	(hypothetical_protein_-,hypothetical_protein/hypothetical_protein_-[+]/-[+],hypothetical_protein_-)
cp32-1	14010	14287	-	A	277	(BB_P21)	(hypothetical_protein_-)
cp32-1	18165	18333	+	A	168	(BB_P29)	(hypothetical_protein_-)
cp32-1	18857	18932	-	I	75	(BB_P29/BB_P30)	(hypothetical_protein/hypothetical_protein_-[-]/-[+])
cp32-1	19138	19264	-	A	126	(BB_P30)	(hypothetical_protein_-)
cp32-1	21537	21716	-	IA	179	(BB_P32/BB_P33,BB_P33)	(PF-32_protein/PF-49_protein_-[+]/-[+],PF-49_protein_-)
cp32-1	24537	24688	-	AIA	151	(BB_P35,BB_P35/BB_P36,BB_P36)	(protein_BppA_bppA,protein_BppA/protein_BppB_bppA[+]/bppB[+],protein_BppB_bppB)
cp32-3	7415	7729	-	A	314	(BB_S11)	(hypothetical_protein_-)
cp32-3	19351	19491	-	I	140	(BB_S31/BB_S33)	(hypothetical_protein/hypothetical_protein_-[-]/-[+])
cp32-3	19564	19879	-	IA	315	(BB_S31/BB_S33,BB_S33)	(hypothetical_protein/hypothetical_protein_-[-]/-[+],hypothetical_protein_-)
cp32-3	24999	25148	-	AIA	149	(BB_S38,BB_S38/BB_S39,BB_S39)	(protein_BppA_bppA,protein_BppA/protein_BppB_bppA[+]/bppB[+],protein_BppB_bppB)
cp32-5	30	266	-	IA	236	(ORIG/BB_R01,BB_R01)	(---/hypothetical_protein_---[|]/-[+],hypothetical_protein_-)
cp32-5	1275	1590	-	AIp	315	(BB_R01,BB_R01/BB_R02,BB_R02)	(hypothetical_protein_-,hypothetical_protein/-_-[+]/-[+],-_-)
cp32-5	3569	3690	-	A	121	(BB_R05)	(hypothetical_protein_-)
cp32-5	11273	11539	-	A	266	(BB_R17)	(hypothetical_protein_-)
cp32-5	13475	13776	-	AIA	301	(BB_R20,BB_R20/BB_R21,BB_R21)	(hypothetical_protein_-,hypothetical_protein/hypothetical_protein_-[+]/-[+],hypothetical_protein_-)
cp32-5	13989	14240	-	A	251	(BB_R21)	(hypothetical_protein_-)
cp32-5	18707	18773	-	I	66	(BB_R29/BB_R31)	(hypothetical_protein/hypothetical_protein_-[-]/-[+])
cp32-5	22102	22331	-	p	229	(BB_R35)	(-_brdG)
cp32-5	24136	24289	-	AIA	153	(BB_R36,BB_R36/BB_R37,BB_R37)	(BppA_bppA,BppA/BppB_bppA[+]/bppB[+],BppB_bppB)
cp32-5	25969	26191	-	IA	222	(BB_R38/BB_R41,BB_R41)	(BppC/hypothetical_protein_bppC[-]/-[+],hypothetical_protein_-)
cp32-5	27950	28167	-	A	217	(BB_R43)	(hypothetical_protein_-)
cp32-5	28990	29272	-	A	282	(BB_R45)	(phage_terminase_large_subunit_-)
cp32-6	41	266	-	IA	225	(ORIG/BB_M01,BB_M01)	(---/phage_portal_protein_---[|]/-[+],phage_portal_protein_-)
cp32-6	1221	1283	-	A	62	(BB_M01)	(phage_portal_protein_-)
cp32-6	1284	1587	-	AIA	303	(BB_M01,BB_M01/BB_M02,BB_M02)	(phage_portal_protein_-,phage_portal_protein/hypothetical_protein_-[+]/-[+],hypothetical_protein_-)
cp32-6	6854	7140	-	A	286	(BB_M11)	(hypothetical_protein_-)
cp32-6	15927	16126	-	AA	199	(BB_M25,BB_M26)	(hypothetical_protein_blyB,hypothetical_protein_-)
cp32-6	17753	18101	+	A	348	(BB_M29)	(hypothetical_protein_-)
cp32-6	18102	18259	+	A	157	(BB_M29)	(hypothetical_protein_-)
cp32-6	18799	18884	-	I	85	(BB_M29/BB_M30)	(hypothetical_protein/hypothetical_protein_-[-]/-[+])
cp32-6	19051	19341	-	IA	290	(BB_M29/BB_M30,BB_M30)	(hypothetical_protein/hypothetical_protein_-[-]/-[+],hypothetical_protein_-)
cp32-6	24567	24698	-	IA	131	(BB_M35/BB_M36,BB_M36)	(BppA/BppB_bppA[+]/bppB[+],BppB_bppB)
cp32-7	34	265	-	IA	231	(ORIG/BB_O01,BB_O01)	(---/hypothetical_protein_---[|]/-[+],hypothetical_protein_-)
cp32-7	1247	1586	-	AIA	339	(BB_O01,BB_O01/BB_O02,BB_O02)	(hypothetical_protein_-,hypothetical_protein/hypothetical_protein_-[+]/-[+],hypothetical_protein_-)
cp32-7	10840	11094	-	AA	254	(BB_O16,BB_O17)	(hypothetical_protein_-,hypothetical_protein_-)
cp32-7	12523	12723	-	A	200	(BB_O19)	(hypothetical_protein_-)
cp32-7	16855	17185	-	AI	330	(BB_O27,BB_O27/BB_O28)	(protein_BdrN_bdrN,protein_BdrN/lipoprotein_bdrN[+]/mlpG[+])
cp32-7	18851	18934	-	I	83	(BB_O29/BB_O30)	(hypothetical_protein/hypothetical_protein_-[-]/-[+])
cp32-7	21498	21704	-	AIA	206	(BB_O32,BB_O32/BB_O33,BB_O33)	(PF-32_protein_-,PF-32_protein/plasmid_partition_protein_-[+]/-[+],plasmid_partition_protein_-)
cp32-7	23214	23460	-	A	246	(BB_O36)	(protein_BppA_bppA)
cp32-7	23461	23718	-	A	257	(BB_O36)	(protein_BppA_bppA)
cp32-7	24440	24664	-	AIA	224	(BB_O36,BB_O36/BB_O37,BB_O37)	(protein_BppA_bppA,protein_BppA/protein_BppB_bppA[+]/bppB[+],protein_BppB_bppB)
cp32-7	26199	26459	-	A	260	(BB_O39)	(protein_ErpL_erpL)
cp32-7	29877	30102	-	A	225	(BB_O44)	(phage_terminase_large_subunit_-)
cp32-8	34	266	-	IA	232	(ORIG/BB_L01,BB_L01)	(---/phage_portal_protein_---[|]/-[+],phage_portal_protein_-)
cp32-8	822	1071	-	A	249	(BB_L01)	(phage_portal_protein_-)
cp32-8	1275	1595	-	AIA	320	(BB_L01,BB_L01/BB_L02,BB_L02)	(phage_portal_protein_-,phage_portal_protein/hypothetical_protein_-[+]/-[+],hypothetical_protein_-)
cp32-8	7106	7351	-	A	245	(BB_L11)	(hypothetical_protein_-)
cp32-8	7384	7729	-	A	345	(BB_L11)	(hypothetical_protein_-)
cp32-8	8850	9091	-	AIA	241	(BB_L14,BB_L14/BB_L15,BB_L15)	(hypothetical_protein_-,hypothetical_protein/hypothetical_protein_-[+]/-[+],hypothetical_protein_-)
cp32-8	13521	13805	-	AIA	284	(BB_L20,BB_L20/BB_L21,BB_L21)	(hypothetical_protein_-,hypothetical_protein/hypothetical_protein_-[+]/-[+],hypothetical_protein_-)
cp32-8	18832	18915	-	I	83	(BB_L29/BB_L30)	(hypothetical_protein/hypothetical_protein_-[-]/-[+])
cp32-8	18916	19180	-	IA	264	(BB_L29/BB_L30,BB_L30)	(hypothetical_protein/hypothetical_protein_-[-]/-[+],hypothetical_protein_-)
cp32-8	19437	19601	-	A	164	(BB_L30)	(hypothetical_protein_-)
cp32-8	22038	22356	-	pIA	318	(BB_L34,BB_L34/BB_L35,BB_L35)	(-_-,-/protein_BdrO_-[+]/bdrO[+],protein_BdrO_bdrO)
cp32-8	22390	22605	-	A	215	(BB_L35)	(protein_BdrO_bdrO)
cp32-8	22607	22659	-	A	52	(BB_L35)	(protein_BdrO_bdrO)
cp32-8	23515	23714	-	A	199	(BB_L36)	(protein_BppA_bppA)
cp32-8	24709	24823	-	IA	114	(BB_L36/BB_L37,BB_L37)	(protein_BppA/protein_BppB_bppA[+]/bppB[+],protein_BppB_bppB)
cp32-8	29614	29826	-	A	212	(BB_L43)	(phage_terminase_large_subunit_-)
cp32-9	36	383	-	IA	347	(ORIG/BB_N01,BB_N01)	(---/hypothetical_protein_---[|]/-[+],hypothetical_protein_-)
cp32-9	910	1155	-	A	245	(BB_N01)	(hypothetical_protein_-)
cp32-9	2841	3089	-	A	248	(BB_N04)	(hypothetical_protein_-)
cp32-9	3090	3146	-	A	56	(BB_N04)	(hypothetical_protein_-)
cp32-9	3556	3695	-	p	139	(BB_N05)	(-_-)
cp32-9	11418	11684	-	A	266	(BB_N17)	(hypothetical_protein_-)
cp32-9	13620	13919	-	AI	299	(BB_N20,BB_N20/BB_N23)	(hypothetical_protein_-,hypothetical_protein/holin_protein_-[+]/blyA[+])
cp32-9	14509	14771	-	I	262	(BB_N20/BB_N23)	(hypothetical_protein/holin_protein_-[+]/blyA[+])
cp32-9	18910	18980	-	I	70	(BB_N29/BB_N30)	(-/hypothetical_protein_-[-]/-[+])
cp32-9	20362	20577	-	A	215	(BB_N31)	(hypothetical_protein_-)
cp32-9	21585	21762	-	IA	177	(BB_N32/BB_N33,BB_N33)	(PF-32_protein/PF-49_protein_-[+]/-[+],PF-49_protein_-)
cp32-9	22491	22727	-	AI	236	(BB_N34,BB_N34/BB_N35)	(BdrQ_bdrQ,BdrQ/protein_BppA_bdrQ[+]/bppA[+])
cp32-9	24150	24494	-	A	344	(BB_N35)	(protein_BppA_bppA)
cp32-9	24501	24651	-	AIA	150	(BB_N35,BB_N35/BB_N36,BB_N36)	(protein_BppA_bppA,protein_BppA/protein_BppB_bppA[+]/bppB[+],protein_BppB_bppB)
cp32-9	25613	25814	-	PI	201	(BB_N37,BB_N37/BB_N38)	(-_bppC,-/protein_ErpP_bppC[-]/erpP[+])
cp32-9	27124	27222	-	A	98	(BB_N39)	(protein_ErpQ_erpQ)
cp32-9	27250	27434	-	A	184	(BB_N39)	(protein_ErpQ_erpQ)
lp17	2639	2711	+	I	72	(BB_D04/BB_D05a)	(hypothetical_protein/-_-[+]/-[+])
lp17	3121	3189	+	P	68	(BB_D05a)	(-_-)
lp17	3621	3926	-	IAI	305	(BB_D05a/BB_D0027,BB_D0027,BB_D0027/BB_D09)	(-/hypothetical_protein_-[+]/-[+],hypothetical_protein_-,hypothetical_protein/hypothetical_protein_-[+]/-[+])
lp17	7977	8261	-	AI	284	(BB_D13,BB_D13/BB_D14)	(hypothetical_protein_-,hypothetical_protein/hypothetical_protein_-[+]/-[+])
lp17	11705	11846	+	I	141	(BB_D18/BB_D20)	(hypothetical_protein/-_-[-]/-[+])
lp17	11859	12179	-	I	320	(BB_D18/BB_D20)	(hypothetical_protein/-_-[-]/-[+])
lp17	12393	12594	-	p	201	(BB_D20)	(-_-)
lp17	14378	14580	-	I	202	(BB_D22/BB_D23)	(hypothetical_protein/-_-[+]/-[+])
lp17	15329	15576	-	p	247	(BB_D23)	(-_-)
lp21	1281	1340	-	I	59	(BB_U02/BB_U04)	(hypothetical_protein/protein_BBC01_-[+]/-[+])
lp21	3250	3464	-	A	214	(BB_U05)	(PF-32_protein_-)
lp25	3803	4067	+	p	264	(BB_E02)	(-_-)
lp25	4719	4998	-	I	279	(BB_E02/BB_E05)	(-/-_-[-]/-[+])
lp25	6929	7014	-	A	85	(BB_E09)	(protein_p23_-)
lp25	7048	7300	-	A	252	(BB_E09)	(protein_p23_-)
lp25	7339	7559	-	A	220	(BB_E09)	(protein_p23_-)
lp25	12558	12885	+	AA	327	(BB_E19,BB_E20)	(hypothetical_protein_-,hypothetical_protein_-)
lp25	18592	18830	-	I	238	(BB_E23b/BB_E29a)	(-/-_-[+]/-[+])
lp25	21073	21319	+	IP	246	(BB_E23b/BB_E29a,BB_E29a)	(-/-_-[+]/-[+],-_-)
lp25	22726	23036	+	I	310	(BB_E31/BB_E33)	(antigen,_P35,_putative/-_-[-]/-[-])
lp25	23037	23334	+	I	297	(BB_E31/BB_E33)	(antigen,_P35,_putative/-_-[-]/-[-])
lp25	23583	23822	+	I	239	(BB_E31/BB_E33)	(antigen,_P35,_putative/-_-[-]/-[-])
lp28-1	2136	2438	+	A	302	(BB_F03)	(RepU_-)
lp28-1	2439	2785	+	AIP	346	(BB_F03,BB_F03/BB_F05,BB_F05)	(RepU_-,RepU/-_-[-]/-[+],-_-)
lp28-1	2896	3098	-	pI	202	(BB_F05,BB_F05/BB_F06)	(-_-,-/hypothetical_protein_-[+]/-[+])
lp28-1	5538	5644	-	PI	106	(BB_F11a,BB_F11a/BB_F12)	(-_-,-/-_-[-]/-[-])
lp28-1	5717	5904	-	I	187	(BB_F11a/BB_F12)	(-/-_-[-]/-[-])
lp28-1	7968	8218	-	Ip	250	(BB_F14/BB_F14a,BB_F14a)	(hypothetical_protein/-_-[-]/-[+],-_-)
lp28-1	8230	8462	-	pIp	232	(BB_F14a,BB_F14a/BB_F16,BB_F16)	(-_-,-/-_-[+]/-[+],-_-)
lp28-1	14609	14698	+	A	89	(BB_F26)	(hypothetical_protein_-)
lp28-1	18004	18331	+	I	327	(BB_F0040/BB_F32)	(hypothetical_protein/-_-[-]/-[-])
lp28-2	2703	2761	-	I	58	(BB_G02/BB_G05)	(hypothetical_protein/-_-[+]/-[-])
lp28-2	3997	4057	-	PI	60	(BB_G05,BB_G05/BB_G06)	(-_-,-/-_-[-]/-[+])
lp28-2	4836	5053	-	p	217	(BB_G06)	(-_-)
lp28-2	5846	6131	-	AA	285	(BB_G07,BB_G08)	(hypothetical_protein_-,stage_0_sporulation_protein_SpoOJ_-)
lp28-2	7147	7360	-	AI	213	(BB_G09,BB_G09/BB_G10)	(hypothetical_protein_-,hypothetical_protein/-_-[+]/-[-])
lp28-2	11054	11212	+	IA	158	(BB_G10/BB_G12,BB_G12)	(-/hypothetical_protein_-[-]/-[-],hypothetical_protein_-)
lp28-2	11213	11354	+	A	141	(BB_G12)	(hypothetical_protein_-)
lp28-2	24365	24490	-	IA	125	(BB_G28/BB_G29,BB_G29)	(hypothetical_protein/hypothetical_protein_-[-]/-[+],hypothetical_protein_-)
lp28-2	26781	26974	-	A	193	(BB_G31)	(hypothetical_protein_-)
lp28-3	567	865	-	AI	298	(BB_H02,BB_H02/BB_H04)	(hypothetical_protein_-,hypothetical_protein/hypothetical_protein_-[+]/-[+])
lp28-3	4412	4719	+	A	307	(BB_H09)	(type_II_restriction_enzyme_methylase_subunit_-)
lp28-3	6970	7176	+	A	206	(BB_H09)	(type_II_restriction_enzyme_methylase_subunit_-)
lp28-3	12492	12734	-	p	242	(BB_H18)	(-_-)
lp28-3	17744	18093	-	AA	349	(BB_H27,BB_H28)	(hypothetical_protein_-,PF-32_protein_-)
lp28-3	19454	19725	+	I	271	(BB_H29/BB_H30)	(plasmid_partition_protein/-_-[+]/-[-])
lp28-3	20533	20795	-	P	262	(BB_H30)	(-_-)
lp28-3	23441	23694	+	I	253	(BB_H34/BB_H36a)	(-/-_-[-]/-[-])
lp28-3	24884	25057	+	P	173	(BB_H36b)	(-_-)
lp28-4	2676	2939	-	A	263	(BB_I06)	(MTA/SAH_nucleosidase_-)
lp28-4	9653	9828	-	I	175	(BB_I16/BB_I18)	(repetitive_antigen_A/hypothetical_protein_vraA[+]/-[-])
lp28-4	16650	16806	-	I	156	(BB_I26/BB_I28)	(multidrug-efflux_transporter/-_-[+]/-[-])
lp28-4	18054	18315	+	I	261	(BB_I28/BB_I29)	(-/virulence_associated_lipoprotein_-[-]/-[-])
lp28-4	19230	19481	+	I	251	(BB_I29/BB_I31)	(virulence_associated_lipoprotein/-_-[-]/-[-])
lp36	1150	1277	+	Ip	127	(BB_K01/BB_K02a,BB_K02a)	(lipoprotein/-_-[+]/-[-],-_-)
lp36	4408	4509	-	I	101	(BB_K02a/BB_K07)	(-/lipoprotein_-[-]/-[-])
lp36	6780	7117	+	IpI	337	(BB_K09/BB_K10,BB_K10,BB_K10/BB_K12)	(hypothetical_protein/-_-[+]/-[-],-_-,-/-_-[-]/-[+])
lp36	7720	7873	+	P	153	(BB_K12)	(-_-)
lp36	7874	8061	+	PI	187	(BB_K12,BB_K12/BB_K13)	(-_-,-/hypothetical_protein_-[+]/-[-])
lp36	11123	11338	-	A	215	(BB_K17)	(adenine_deaminase_-)
lp36	13006	13099	-	A	93	(BB_K19)	(lipoprotein_-)
lp36	13100	13235	-	A	135	(BB_K19)	(lipoprotein_-)
lp36	18451	18615	-	I	164	(BB_K55/BB_K56)	(-/-_-[+]/-[+])
lp36	20890	21158	-	A	268	(BB_K32)	(fibronectin-binding_protein_-)
lp36	21748	21985	-	AIA	237	(BB_K33,BB_K33/BB_K34,BB_K34)	(hypothetical_protein_-,hypothetical_protein/hypothetical_protein_-[+]/-[+],hypothetical_protein_-)
lp36	27908	28155	+	A	247	(BB_K45)	(immunogenic_protein_P37_-)
lp36	33622	33878	+	A	256	(BB_K50)	(immunogenic_protein_P37_-)
lp36	35055	35386	+	A	331	(BB_K52)	(lipoprotein_-)
lp38	4161	4359	+	I	198	(BB_J05/BB_J08)	(-/surface_protein_-[-]/-[+])
lp38	4651	4887	-	A	236	(BB_J08)	(surface_protein_-)
lp38	7242	7498	-	IpI	256	(BB_J09/BB_J10,BB_J10,BB_J10/BB_J11)	(outer_surface_protein_D/-_-[+]/-[+],-_-,-/hypothetical_protein_-[+]/-[-])
lp38	10644	10962	+	A	318	(BB_J16)	(plasmid_partition_protein_-)
lp38	11938	12150	+	A	212	(BB_J18)	(PF-32_protein_-)
lp38	12781	12939	+	A	158	(BB_J19)	(hypothetical_protein_-)
lp38	14022	14267	+	I	245	(BB_J20/BB_J0058)	(-/hypothetical_protein_-[-]/-[+])
lp38	14272	14543	+	I	271	(BB_J20/BB_J0058)	(-/hypothetical_protein_-[-]/-[+])
lp38	24304	24559	-	I	255	(BB_J31/BB_J34)	(hypothetical_protein/lipoprotein_-[+]/-[-])
lp38	26142	26384	+	A	242	(BB_J34)	(lipoprotein_-)
lp38	27792	27981	+	A	189	(BB_J36)	(lipoprotein_-)
lp38	29116	29322	+	I	206	(BB_J37/BB_J41)	(hypothetical_protein/antigen_P35_-[-]/-[-])
lp38	29323	29534	+	I	211	(BB_J37/BB_J41)	(hypothetical_protein/antigen_P35_-[-]/-[-])
lp38	29535	29878	+	I	343	(BB_J37/BB_J41)	(hypothetical_protein/antigen_P35_-[-]/-[-])
lp38	29879	30085	+	IA	206	(BB_J37/BB_J41,BB_J41)	(hypothetical_protein/antigen_P35_-[-]/-[-],antigen_P35_-)
lp38	37006	37165	+	I	159	(BB_J50/BB_J51)	(-/-_-[+]/-[-])
lp38	37166	37383	+	I	217	(BB_J50/BB_J51)	(-/-_-[+]/-[-])
lp38	37396	37695	+	Ip	299	(BB_J50/BB_J51,BB_J51)	(-/-_-[+]/-[-],-_-)
lp54	2051	2257	+	A	206	(BB_A04)	(S2_antigen_-)
lp54	5792	5997	-	A	205	(BB_A09)	(hypothetical_protein_-)
lp54	5998	6196	-	A	198	(BB_A09)	(hypothetical_protein_-)
lp54	6826	7065	-	A	239	(BB_A10)	(hypothetical_protein_-)
lp54	8332	8588	-	AA	256	(BB_A12,BB_A13)	(BlyA_family_holin_-,hypothetical_protein_-)
lp54	11291	11411	-	I	120	(BB_A16/BB_A18)	(outer_surface_protein_B/-_ospB[+]/-[+])
lp54	11429	11584	-	I	155	(BB_A16/BB_A18)	(outer_surface_protein_B/-_ospB[+]/-[+])
lp54	11715	12027	+	IP	312	(BB_A16/BB_A18,BB_A18)	(outer_surface_protein_B/-_ospB[+]/-[+],-_-)
lp54	17337	17660	+	I	323	(BB_A25/BB_A30)	(decorin-binding_protein_B/hypothetical_protein_dbpB[-]/-[+])
lp54	17615	17934	-	I	319	(BB_A25/BB_A30)	(decorin-binding_protein_B/hypothetical_protein_dbpB[-]/-[+])
lp54	18551	18781	-	AA	230	(BB_A30,BB_A31)	(hypothetical_protein_-,pbsx_family_phage_terminase_-)
lp54	25129	25436	-	I	307	(BB_A37/BB_A38)	(hypothetical_protein/phage_portal_protein_-[+]/-[+])
lp54	40761	41022	+	A	261	(BB_A60)	(surface_lipoprotein_P27_-)
lp54	41157	41315	-	I	158	(BB_A60/BB_A61)	(surface_lipoprotein_P27/hypothetical_protein_-[-]/-[-])
lp54	45194	45511	+	A	317	(BB_A66)	(outer_surface_protein_-)
lp54	46069	46402	-	I	333	(BB_A66/BB_A68)	(outer_surface_protein/complement_regulator-acquiring_surface_protein_1_-[-]/cspA[-])
lp54	47286	47440	+	I	154	(BB_A68/BB_A69)	(complement_regulator-acquiring_surface_protein_1/putative_surface_protein_cspA[-]/-[-])
lp54	51333	51603	+	I	270	(BB_A73/BB_A74)	(antigen_P35/outer_membrane_porin_OMS28_-[-]/osm28[+])
lp56	209	462	-	Ip	253	(ORIG/BB_Q01,BB_Q01)	(---/-_---[|]/-[+],-_-)
lp56	1555	1808	-	p	253	(BB_Q04)	(-_-)
lp56	1809	2066	-	p	257	(BB_Q04)	(-_-)
lp56	4121	4249	+	IA	128	(BB_Q06/BB_Q07,BB_Q07)	(membrane_protein/plasmid_partition_protein_-[+]/-[-],plasmid_partition_protein_-)
lp56	4250	4513	+	A	263	(BB_Q07)	(plasmid_partition_protein_-)
lp56	5921	6144	+	A	223	(BB_Q09)	(hypothetical_protein_-)
lp56	10965	11199	-	A	234	(BB_Q18)	(hypothetical_protein_-)
lp56	17021	17322	-	AIA	301	(BB_Q27,BB_Q27/BB_Q28,BB_Q28)	(hypothetical_protein_-,hypothetical_protein/hypothetical_protein_-[+]/-[+],hypothetical_protein_-)
lp56	22607	22685	-	I	78	(BB_Q37/BB_Q38)	(hypothetical_protein/hypothetical_protein_-[-]/-[+])
lp56	23213	23378	-	A	165	(BB_Q38)	(hypothetical_protein_-)
lp56	26125	26421	-	A	296	(BB_Q42)	(protein_BdrV_bdrV)
lp56	28226	28487	-	AIA	261	(BB_Q43,BB_Q43/BB_Q44,BB_Q44)	(protein_BppA_bppA,protein_BppA/protein_BppB_bppA[+]/bppB[+],protein_BppB_bppB)
lp56	30445	30657	-	A	212	(BB_Q47)	(protein_ErpX_erpX)
lp56	33856	34073	-	Ip	217	(BB_Q50/BB_Q51,BB_Q51)	(phage_terminase_large_subunit/-_-[+]/-[+],-_-)
lp56	35061	35151	-	pIA	90	(BB_Q51,BB_Q51/BB_Q52,BB_Q52)	(-_-,-/hypothetical_protein_-[+]/-[+],hypothetical_protein_-)
lp56	35152	35396	-	A	244	(BB_Q52)	(hypothetical_protein_-)
lp56	41696	41932	+	A	236	(BB_Q67)	(adenine_specific_DNA_methyltransferase_-)
lp56	43244	43500	+	A	256	(BB_Q67)	(adenine_specific_DNA_methyltransferase_-)
lp56	46941	47073	-	I	132	(BB_Q74/BB_Q79)	(-/-_-[-]/-[+])
lp56	46949	47179	+	I	230	(BB_Q74/BB_Q79)	(-/-_-[-]/-[+])
lp56	47245	47448	-	Ip	203	(BB_Q74/BB_Q79,BB_Q79)	(-/-_-[-]/-[+],-_-)
lp56	48312	48571	+	p	259	(BB_Q80)	(-_-)
lp56	49562	49860	+	I	298	(BB_Q82/BB_Q0091)	(-/hypothetical_protein_-[-]/-[+])
lp56	49861	50108	+	I	247	(BB_Q82/BB_Q0091)	(-/hypothetical_protein_-[-]/-[+])
lp56	52127	52401	+	IA	274	(BB_Q85/BB_Q88,BB_Q88)	(hypothetical_protein/hypothetical_protein_-[-]/-[-],hypothetical_protein_-)
